# Supplementary material for: Identifying In-Trans Process Associated Genes in Breast Cancer by Integrated Analysis of Copy Number and Expression Data
Source: PLoS One. 2013 Jan 30;8(1):e53014. doi: 10.1371/journal.pone.0053014 (PMC3559658; doi:10.1371/journal.pone.0053014)
Supplement: Table S1 — GOrilla results from ranking the 6373 commonly aberrant genes. (XLSX) [file pone.0053014.s010.xlsx]

## Sheet: Sheet1
Table S1. GOrilla results from ranking the 6373 commonly aberrant genes
GO Term	Description	P-value
GO:0044260	cellular macromolecule metabolic process	1.13e-30
GO:0090304	nucleic acid metabolic process	1.98e-30
GO:0006139	nucleobase-containing compound metabolic process	6.86e-29
GO:0016070	RNA metabolic process	1.72e-24
GO:0044237	cellular metabolic process	1.12e-23
GO:0034641	cellular nitrogen compound metabolic process	2.08e-23
GO:0006807	nitrogen compound metabolic process	1.84e-22
GO:0006396	RNA processing	5.33e-20
GO:0010467	gene expression	2.28e-18
GO:0043170	macromolecule metabolic process	5.39e-18
GO:0044238	primary metabolic process	3.27e-16
GO:0008152	metabolic process	1.8e-15
GO:0034660	ncRNA metabolic process	2.95e-14
GO:0007049	cell cycle	4.7e-14
GO:0016071	mRNA metabolic process	7.99e-14
GO:0034470	ncRNA processing	9.02e-14
GO:0034645	cellular macromolecule biosynthetic process	9.12e-14
GO:0009059	macromolecule biosynthetic process	1.9e-13
GO:0046907	intracellular transport	4.68e-13
GO:0009057	macromolecule catabolic process	6.83e-12
GO:0044265	cellular macromolecule catabolic process	7.5e-12
GO:0008380	RNA splicing	7.51e-12
GO:0009058	biosynthetic process	7.42e-11
GO:0006397	mRNA processing	1.19e-10
GO:0044249	cellular biosynthetic process	1.84e-10
GO:0022402	cell cycle process	1.86e-10
GO:0016032	viral reproduction	3.47e-10
GO:0044267	cellular protein metabolic process	7.57e-10
GO:0000278	mitotic cell cycle	3.03e-09
GO:0006281	DNA repair	4.16e-09
GO:0006412	translation	4.89e-09
GO:0070647	protein modification by small protein conjugation or removal	7.28e-09
GO:0015031	protein transport	8.37e-09
GO:0045184	establishment of protein localization	8.85e-09
GO:0032446	protein modification by small protein conjugation	9.76e-09
GO:0051649	establishment of localization in cell	1.3e-08
GO:0006974	response to DNA damage stimulus	2.2e-08
GO:0022403	cell cycle phase	2.93e-08
GO:0006996	organelle organization	2.99e-08
GO:0006399	tRNA metabolic process	6.67e-08
GO:0000375	RNA splicing, via transesterification reactions	7.84e-08
GO:0016567	protein ubiquitination	1.14e-07
GO:0000377	RNA splicing, via transesterification reactions with bulged adenosine as nucleophile	1.85e-07
GO:0000398	nuclear mRNA splicing, via spliceosome	1.85e-07
GO:0033554	cellular response to stress	2.16e-07
GO:0032774	RNA biosynthetic process	2.6e-07
GO:0060255	regulation of macromolecule metabolic process	3.91e-07
GO:0006354	transcription elongation, DNA-dependent	7.43e-07
GO:0006259	DNA metabolic process	8.77e-07
GO:0019941	modification-dependent protein catabolic process	3.85e-06
GO:0006368	transcription elongation from RNA polymerase II promoter	4.49e-06
GO:0008033	tRNA processing	4.95e-06
GO:0006364	rRNA processing	6.24e-06
GO:0071842	cellular component organization at cellular level	7e-06
GO:0006310	DNA recombination	8.94e-06
GO:0051301	cell division	9.39e-06
GO:0000075	cell cycle checkpoint	9.44e-06
GO:0051603	proteolysis involved in cellular protein catabolic process	1.08e-05
GO:0006353	transcription termination, DNA-dependent	1.15e-05
GO:0006913	nucleocytoplasmic transport	1.25e-05
GO:0032446	protein modification by small protein conjugation	2.27e-05
GO:0022900	electron transport chain	2.45e-05
GO:0006352	transcription initiation, DNA-dependent	2.47e-05
GO:0006367	transcription initiation from RNA polymerase II promoter	3.02e-05
GO:0071843	cellular component biogenesis at cellular level	3.11e-05
GO:0044085	cellular component biogenesis	3.11e-05
GO:0015931	nucleobase, nucleoside, nucleotide and nucleic acid transport	3.33e-05
GO:0016072	rRNA metabolic process	3.71e-05
GO:0051320	S phase	6.73e-05
GO:0000084	S phase of mitotic cell cycle	6.73e-05
GO:0006325	chromatin organization	7.74e-05
GO:0071156	regulation of cell cycle arrest	8.39e-05
GO:0006302	double-strand break repair	0.000102
GO:0019538	protein metabolic process	0.000108
GO:0000279	M phase	0.000112
GO:0000723	telomere maintenance	0.000115
GO:0022904	respiratory electron transport chain	0.000131
GO:0006366	transcription from RNA polymerase II promoter	0.000136
GO:0043412	macromolecule modification	0.000138
GO:0022613	ribonucleoprotein complex biogenesis	0.000143
GO:0006605	protein targeting	0.000163
GO:0016570	histone modification	0.00017
GO:0071840	cellular component organization or biogenesis	0.000179
GO:0051028	mRNA transport	0.000179
GO:0051186	cofactor metabolic process	0.000198
GO:0000087	M phase of mitotic cell cycle	0.000214
GO:0044248	cellular catabolic process	0.000217
GO:0006839	mitochondrial transport	0.000237
GO:0016569	covalent chromatin modification	0.000306
GO:0006260	DNA replication	0.000307
GO:0006413	translational initiation	0.000319
GO:0006220	pyrimidine nucleotide metabolic process	0.000325
GO:0031123	RNA 3'-end processing	0.000332
GO:0050658	RNA transport	0.000369
GO:0050657	nucleic acid transport	0.000369
GO:0051236	establishment of RNA localization	0.000369
GO:0016567	protein ubiquitination	0.000372
GO:0032200	telomere organization	0.00039
GO:0032774	RNA biosynthetic process	0.000404
GO:0000236	mitotic prometaphase	0.000408
GO:0051701	interaction with host	0.00042
GO:0009218	pyrimidine ribonucleotide metabolic process	0.000441
GO:0009056	catabolic process	0.000481
GO:0072594	establishment of protein localization to organelle	0.000511
GO:0048193	Golgi vesicle transport	0.00052
GO:0016043	cellular component organization	0.000556
GO:0031124	mRNA 3'-end processing	0.000588
GO:0042254	ribosome biogenesis	0.0006
GO:0051188	cofactor biosynthetic process	0.000646
GO:0006464	protein modification process	0.000647
GO:0000288	nuclear-transcribed mRNA catabolic process, deadenylation-dependent decay	0.000652
GO:0010498	proteasomal protein catabolic process	0.00066
GO:0043161	proteasomal ubiquitin-dependent protein catabolic process	0.00066
GO:0016073	snRNA metabolic process	0.000678
GO:0016180	snRNA processing	0.000678
GO:0051168	nuclear export	0.000689
GO:0006626	protein targeting to mitochondrion	0.000824
GO:0072655	establishment of protein localization in mitochondrion	0.000824
GO:0000216	M/G1 transition of mitotic cell cycle	0.00086
GO:0044419	interspecies interaction between organisms	0.000875
GO:0006418	tRNA aminoacylation for protein translation	0.000945
GO:0043038	amino acid activation	0.000945
GO:0043039	tRNA aminoacylation	0.000945
GO:0006120	mitochondrial electron transport, NADH to ubiquinone	0.000981
