# Supplementary material for: Identifying In-Trans Process Associated Genes in Breast Cancer by Integrated Analysis of Copy Number and Expression Data
Source: PLoS One. 2013 Jan 30;8(1):e53014. doi: 10.1371/journal.pone.0053014 (PMC3559658; doi:10.1371/journal.pone.0053014)
Supplement: Table S2 — The 578 in -cis genes. (XLSX) [file pone.0053014.s011.xlsx]

## Sheet: Table S2
Table S2. The 578 in-cis genes
Genename	Chromosome	Position	Type	Description
ZNF364	1	143164254	enzyme	Homo sapiens zinc finger protein 364 (ZNF364), mRNA [NM_014455];Homo sapiens zinc finger protein 364 (ZNF364), mRNA [NM_014455]
PRPF3	1	147132020	other	Homo sapiens PRP3 pre-mRNA processing factor 3 homolog (S. cerevisiae) (PRPF3), mRNA [NM_004698]
KIAA0460	1	147258992	other	Homo sapiens KIAA0460 (KIAA0460), mRNA [NM_015203]
TARSL1	1	147292587	enzyme	Homo sapiens threonyl-tRNA synthetase-like 1 (TARSL1), mRNA [NM_025150]
BM984383	1	147395417	N/A	UI-CF-DU1-abf-c-10-0-UI.s1 UI-CF-DU1 Homo sapiens cDNA clone UI-CF-DU1-abf-c-10-0-UI 3', mRNA sequence [BM984383]
GOLPH3L	1	147432771	other	Homo sapiens golgi phosphoprotein 3-like (GOLPH3L), mRNA [NM_018178];Homo sapiens golgi phosphoprotein 3-like (GOLPH3L), mRNA [NM_018178]
SETDB1	1	147749644	enzyme	Homo sapiens SET domain, bifurcated 1 (SETDB1), mRNA [NM_012432];Homo sapiens SET domain, bifurcated 1 (SETDB1), mRNA [NM_012432]
MGC29891	1	147904218	N/A	Homo sapiens hypothetical protein MGC29891 (MGC29891), mRNA [NM_144618];Homo sapiens hypothetical protein MGC29891 (MGC29891), mRNA [NM_144618]
SCNM1	1	147953642	other	Homo sapiens sodium channel modifier 1 (SCNM1), transcript variant 2, mRNA [NM_001002234];Homo sapiens sodium channel modifier 1 (SCNM1), transcript variant 2, mRNA [NM_001002234]
VPS72	1	147962228	transcription regulator	Homo sapiens vacuolar protein sorting 72 (S. cerevisiae) (VPS72), mRNA [NM_005997]
PSMD4	1	148052298	other	Homo sapiens proteasome (prosome, macropain) 26S subunit, non-ATPase, 4 (PSMD4), transcript variant 1, mRNA [NM_002810];Homo sapiens proteasome (prosome, macropain) 26S subunit, non-ATPase, 4 (PSMD4), transcript variant 2, mRNA [NM_153822]
ZNF687	1	148077049	other	Homo sapiens zinc finger protein 687 (ZNF687), mRNA [NM_020832]
MRPL9	1	148545347	translation regulator	Homo sapiens mitochondrial ribosomal protein L9 (MRPL9), nuclear gene encoding mitochondrial protein, mRNA [NM_031420]
CHTOP	1	150431018	N/A	Homo sapiens chromosome 1 open reading frame 77 (C1orf77), mRNA [NM_015607];Homo sapiens chromosome 1 open reading frame 77 (C1orf77), mRNA [NM_015607];Homo sapiens pp7704 mRNA, complete cds. [AF318362]
JTB	1	150762294	other	Homo sapiens jumping translocation breakpoint (JTB), mRNA [NM_006694]
HAX1	1	151061219	other	Homo sapiens HCLS1 associated protein X-1 (HAX1), transcript variant 1, mRNA [NM_006118]
MTX1	1	151996178	transporter	Homo sapiens metaxin 1 (MTX1), transcript variant 2, mRNA [NM_198883]
CLK2	1	152050430	kinase	Homo sapiens CDC-like kinase 2 (CLK2), transcript variant 2, mRNA [NM_001291];Homo sapiens CDC-like kinase 2 (CLK2), transcript variant 2, mRNA [NM_001291];Homo sapiens CDC-like kinase 2 (CLK2), transcript variant 1, mRNA [NM_003993]
YY1AP1	1	152442556	other	Homo sapiens YY1 associated protein 1 (YY1AP1), transcript variant 2, mRNA [NM_139118]
DAP3	1	152521230	other	Homo sapiens death associated protein 3 (DAP3), nuclear gene encoding mitochondrial protein, transcript variant 1, mRNA [NM_033657]
GON4L	1	152564302	other	Homo sapiens gon-4-like (C.elegans) (GON4L), transcript variant 1, mRNA [NM_001037533];Homo sapiens gon-4-like (C.elegans) (GON4L), transcript variant 1, mRNA [NM_001037533];Homo sapiens gon-4-like (C.elegans) (GON4L), transcript variant 2, mRNA [NM_032292];Homo sapiens cDNA: FLJ23040 fis, clone LNG02277. [AK026693];Homo sapiens cDNA: FLJ23040 fis, clone LNG02277. [AK026693];Homo sapiens gon-4-li…
KIAA0907	1	152704617	other	Homo sapiens KIAA0907 (KIAA0907), mRNA [NM_014949];Homo sapiens KIAA0907 (KIAA0907), mRNA [NM_014949]
MAPBPIP	1	152838253	N/A	Homo sapiens mitogen-activated protein-binding protein-interacting protein (MAPBPIP), mRNA [NM_014017];Homo sapiens mitogen-activated protein-binding protein-interacting protein (MAPBPIP), mRNA [NM_014017]
KIAA0446	1	152995426	N/A	Homo sapiens KIAA0446 gene product (KIAA0446), mRNA [NM_014655]
PMF1	1	153022535	transcription regulator	Homo sapiens polyamine-modulated factor 1 (PMF1), mRNA [NM_007221]
APOA1BP	1	153376803	other	Homo sapiens apolipoprotein A-I binding protein (APOA1BP), mRNA [NM_144772]
ISG20L2	1	153505899	enzyme	Homo sapiens interferon stimulated exonuclease gene 20kDa-like 2 (ISG20L2), mRNA [NM_030980]
MRPL24	1	153520586	other	Homo sapiens mitochondrial ribosomal protein L24 (MRPL24), nuclear gene encoding mitochondrial protein, transcript variant 1, mRNA [NM_145729]
PRCC	1	153577546	other	Homo sapiens papillary renal cell carcinoma (translocation-associated) (PRCC), transcript variant 1, mRNA [NM_005973]
DUSP23	1	156565337	phosphatase	Homo sapiens dual specificity phosphatase 23 (DUSP23), mRNA [NM_017823]
PIGM	1	156813314	enzyme	Homo sapiens phosphatidylinositol glycan anchor biosynthesis, class M (PIGM), mRNA [NM_145167]
WDR42A	1	157022512	other	Homo sapiens WD repeat domain 42A (WDR42A), mRNA [NM_015726];Homo sapiens WD repeat domain 42A, mRNA (cDNA clone IMAGE:5743945), complete cds. [BC111063];Homo sapiens cDNA: FLJ22560 fis, clone HSI01610. [AK026213]
NIT1	1	157903036	enzyme	Homo sapiens nitrilase 1 (NIT1), mRNA [NM_005600]
DEDD	1	157904805	other	Homo sapiens death effector domain containing (DEDD), transcript variant 1, mRNA [NM_032998]
PPOX	1	157951947	enzyme	Homo sapiens protoporphyrinogen oxidase (PPOX), nuclear gene encoding mitochondrial protein, mRNA [NM_000309];Homo sapiens protoporphyrinogen oxidase (PPOX), nuclear gene encoding mitochondrial protein, mRNA [NM_000309]
DUSP12	1	158458410	phosphatase	Homo sapiens dual specificity phosphatase 12 (DUSP12), mRNA [NM_007240]
ATF6	1	158660378	transcription regulator	Homo sapiens activating transcription factor 6 (ATF6), mRNA [NM_007348]
UHMK1	1	159213604	kinase	Homo sapiens U2AF homology motif (UHM) kinase 1 (UHMK1), mRNA [NM_175866];Homo sapiens U2AF homology motif (UHM) kinase 1 (UHMK1), mRNA [NM_175866]
ENST00000282169	1	159230966	kinase	Homo sapiens cDNA: FLJ23015 fis, clone LNG00818. [AK026668]
POGK	1	163555132	other	Homo sapiens pogo transposable element with KRAB domain (POGK), mRNA [NM_017542];Homo sapiens pogo transposable element with KRAB domain (POGK), mRNA [NM_017542]
TADA1L	1	163558054	transcription regulator	Homo sapiens transcriptional adaptor 1 (HFI1 homolog, yeast)-like (TADA1L), mRNA [NM_053053]
TIPRL	1	164896574	other	Homo sapiens TIP41, TOR signalling pathway regulator-like (S. cerevisiae) (TIPRL), transcript variant 2, mRNA [NM_001031800];Homo sapiens TIP41, TOR signalling pathway regulator-like (S. cerevisiae) (TIPRL), transcript variant 1, mRNA [NM_152902]
SCYL1BP1	1	167253794	other	Homo sapiens SCY1-like 1 binding protein 1 (SCYL1BP1), mRNA [NM_152281]
KIAA0859	1	168496456	enzyme	Homo sapiens KIAA0859 (KIAA0859), transcript variant 1, mRNA [NM_015935];Homo sapiens KIAA0859 (KIAA0859), transcript variant 1, mRNA [NM_015935]
PIGC	1	169118388	enzyme	H.sapiens gene from PAC 106H8. [AL035301];Homo sapiens phosphatidylinositol glycan anchor biosynthesis, class C (PIGC), transcript variant 2, mRNA [NM_002642]
C1orf9	1	169312413	other	Homo sapiens chromosome 1 open reading frame 9 (C1orf9), transcript variant 2, mRNA [NM_016227]
DARS2	1	170558782	enzyme	Homo sapiens aspartyl-tRNA synthetase 2 (mitochondrial) (DARS2), mRNA [NM_018122]
MRPS14	1	171715377	other	Homo sapiens mitochondrial ribosomal protein S14 (MRPS14), nuclear gene encoding mitochondrial protein, mRNA [NM_022100]
ACBD6	1	176989183	other	Homo sapiens acyl-Coenzyme A binding domain containing 6 (ACBD6), mRNA [NM_032360]
THC2337957	1	189955264	N/A	Q6IHS4 (Q6IHS4) HDC01261, partial (9%) [THC2337957]
ZBTB41	1	193872054	other	Homo sapiens zinc finger and BTB domain containing 41 (ZBTB41), mRNA [NM_194314];Homo sapiens zinc finger and BTB domain containing 41 (ZBTB41), mRNA [NM_194314];Homo sapiens zinc finger and BTB domain containing 41 (ZBTB41), mRNA [NM_194314]
TMEM9	1	197836288	other	Homo sapiens transmembrane protein 9 (TMEM9), mRNA [NM_016456]
ARL8A	1	198834882	enzyme	Homo sapiens mRNA; cDNA DKFZp566A1446 (from clone DKFZp566A1446). [AL050068];Homo sapiens ADP-ribosylation factor-like 8A (ARL8A), mRNA [NM_138795];Homo sapiens ADP-ribosylation factor-like 8A (ARL8A), mRNA [NM_138795]
KLHL12	1	199592949	other	Homo sapiens kelch-like 12 (Drosophila) (KLHL12), mRNA [NM_021633];Homo sapiens kelch-like 12 (Drosophila) (KLHL12), mRNA [NM_021633];Homo sapiens kelch-like 12 (Drosophila) (KLHL12), mRNA [NM_021633]
ADIPOR1	1	199641982	transmembrane receptor	Homo sapiens adiponectin receptor 1 (ADIPOR1), mRNA [NM_015999]
ZC3H11A	1	200550086	other	Homo sapiens zinc finger CCCH-type containing 11A (ZC3H11A), mRNA [NM_014827];Homo sapiens zinc finger CCCH-type containing 11A (ZC3H11A), mRNA [NM_014827];Homo sapiens zinc finger CCCH-type containing 11A (ZC3H11A), mRNA [NM_014827];Homo sapiens zinc finger CCCH-type containing 11A (ZC3H11A), mRNA [NM_014827];Homo sapiens zinc finger CCCH-type containing 11A (ZC3H11A), mRNA [NM_014827];Homo sapi…
MDM4	1	201249479	other	Homo sapiens Mdm4, transformed 3T3 cell double minute 4, p53 binding protein (mouse) (MDM4), mRNA [NM_002393];Homo sapiens Mdm4, transformed 3T3 cell double minute 4, p53 binding protein (mouse) (MDM4), mRNA [NM_002393];"Homo sapiens mRNA; cDNA DKFZp686B01123 (from clone DKFZp686B01123). [BX640923]"
THC2338243	1	207822868	N/A	Q6PGA0 (Q6PGA0) Rcor3 protein (Fragment), partial (8%) [THC2338243]
RCOR3	1	207875916	other	Homo sapiens REST corepressor 3 (RCOR3), mRNA [NM_018254];Homo sapiens REST corepressor 3 (RCOR3), mRNA [NM_018254];Homo sapiens REST corepressor 3 (RCOR3), mRNA [NM_018254]
LPGAT1	1	208309452	other	Homo sapiens lysophosphatidylglycerol acyltransferase 1 (LPGAT1), mRNA [NM_014873];Homo sapiens lysophosphatidylglycerol acyltransferase 1 (LPGAT1), mRNA [NM_014873]
PPP2R5A	1	208921742	phosphatase	Homo sapiens protein phosphatase 2, regulatory subunit B (B56), alpha isoform (PPP2R5A), mRNA [NM_006243];Homo sapiens protein phosphatase 2, regulatory subunit B (B56), alpha isoform (PPP2R5A), mRNA [NM_006243];Homo sapiens protein phosphatase 2, regulatory subunit B (B56), alpha isoform (PPP2R5A), mRNA [NM_006243]
ENST00000366971	1	209461008	transporter	Homo sapiens cDNA FLJ33420 fis, clone BRACE2020028. [AK090739]
ANGEL2	1	209559541	other	Homo sapiens angel homolog 2 (Drosophila) (ANGEL2), mRNA [NM_144567];Homo sapiens angel homolog 2 (Drosophila) (ANGEL2), mRNA [NM_144567];Homo sapiens angel homolog 2 (Drosophila) (ANGEL2), mRNA [NM_144567]
IARS2	1	216709300	enzyme	Homo sapiens isoleucine-tRNA synthetase 2, mitochondrial (IARS2), mRNA [NM_018060]
ENST00000358951	1	216710613	enzyme	full-length cDNA clone CS0DC007YG11 of Neuroblastoma Cot 25-normalized of Homo sapiens (human). [CR614186]
WDR26	1	220882445	other	Homo sapiens WD repeat domain 26 (WDR26), mRNA [NM_025160];Homo sapiens WD repeat domain 26 (WDR26), mRNA [NM_025160];Homo sapiens WD repeat domain 26 (WDR26), mRNA [NM_025160]
PYCR2	1	222414756	enzyme	Homo sapiens pyrroline-5-carboxylate reductase family, member 2 (PYCR2), mRNA [NM_013328];Homo sapiens pyrroline-5-carboxylate reductase family, member 2 (PYCR2), mRNA [NM_013328]
H3F3A	1	222563433	other	Homo sapiens H3 histone, family 3A (H3F3A), mRNA [NM_002107];Homo sapiens H3 histone, family 3A (H3F3A), mRNA [NM_002107];Homo sapiens H3 histone, family 3A (H3F3A), mRNA [NM_002107];Homo sapiens H3 histone, family 3A (H3F3A), mRNA [NM_002107];Homo sapiens H3 histone, family 3A (H3F3A), mRNA [NM_002107]
ACBD3	1	222639779	other	Homo sapiens gcp60 mRNA for golgi resident protein GCP60, complete cds. [AB043587];Homo sapiens acyl-Coenzyme A binding domain containing 3 (ACBD3), mRNA [NM_022735]
PARP1	1	222855610	enzyme	Homo sapiens poly (ADP-ribose) polymerase family, member 1 (PARP1), mRNA [NM_001618]
C1orf142	1	224275509	other	Homo sapiens chromosome 1 open reading frame 142 (C1orf142), mRNA [NM_053052]
ARF1	1	224591584	enzyme	Homo sapiens cDNA FLJ13741 fis, clone PLACE3000208. [AK023803];Homo sapiens ADP-ribosylation factor 1 (ARF1), transcript variant 4, mRNA [NM_001658];Homo sapiens ADP-ribosylation factor 1 (ARF1), transcript variant 4, mRNA [NM_001658];Homo sapiens ADP-ribosylation factor 1 (ARF1), transcript variant 4, mRNA [NM_001658]
C1orf35	1	224595345	other	Homo sapiens chromosome 1 open reading frame 35 (C1orf35), mRNA [NM_024319]
MRPL55	1	224601278	other	Homo sapiens mitochondrial ribosomal protein L55 (MRPL55), nuclear gene encoding mitochondrial protein, transcript variant 4, mRNA [NM_181462];Homo sapiens mitochondrial ribosomal protein L55 (MRPL55), nuclear gene encoding mitochondrial protein, transcript variant 4, mRNA [NM_181462]
TRIM11	1	224888325	other	Homo sapiens tripartite motif-containing 11 (TRIM11), mRNA [NM_145214];Homo sapiens tripartite motif-containing 11 (TRIM11), mRNA [NM_145214]
NUP133	1	225883958	transporter	Homo sapiens nucleoporin 133kDa (NUP133), mRNA [NM_018230]
ABCB10	1	225960236	transporter	Homo sapiens ATP-binding cassette, sub-family B (MDR/TAP), member 10 (ABCB10), nuclear gene encoding mitochondrial protein, mRNA [NM_012089];Homo sapiens ATP-binding cassette, sub-family B (MDR/TAP), member 10 (ABCB10), nuclear gene encoding mitochondrial protein, mRNA [NM_012089];Homo sapiens ATP-binding cassette, sub-family B (MDR/TAP), member 10 (ABCB10), nuclear gene encoding mitochondrial pr…
COG2	1	227131360	transporter	Homo sapiens mRNA; cDNA DKFZp686A202 (from clone DKFZp686A202). [AL832190];Homo sapiens component of oligomeric golgi complex 2 (COG2), mRNA [NM_007357];Homo sapiens component of oligomeric golgi complex 2 (COG2), mRNA [NM_007357]
TTC13	1	227349038	other	Homo sapiens tetratricopeptide repeat domain 13 (TTC13), mRNA [NM_024525]
ARV1	1	227438245	other	Homo sapiens ARV1 homolog (S. cerevisiae) (ARV1), mRNA [NM_022786];Homo sapiens cDNA FLJ35668 fis, clone SPLEN2018112. [AK092987];Homo sapiens ARV1 homolog (S. cerevisiae) (ARV1), mRNA [NM_022786]
GNPAT	1	227717785	enzyme	Homo sapiens glyceronephosphate O-acyltransferase (GNPAT), mRNA [NM_014236]
EXOC8	1	227775623	other	Homo sapiens exocyst complex component 8 (EXOC8), mRNA [NM_175876];Homo sapiens exocyst complex component 8 (EXOC8), mRNA [NM_175876]
TOMM20	1	231601272	transporter	Homo sapiens translocase of outer mitochondrial membrane 20 homolog (yeast) (TOMM20), mRNA [NM_014765];Homo sapiens translocase of outer mitochondrial membrane 20 homolog (yeast) (TOMM20), mRNA [NM_014765]
ARID4B	1	231656873	other	Homo sapiens AT rich interactive domain 4B (RBP1- like) (ARID4B), transcript variant 1, mRNA [NM_016374];Homo sapiens AT rich interactive domain 4B (RBP1- like) (ARID4B), transcript variant 1, mRNA [NM_016374]
TBCE	1	231938185	other	Homo sapiens tubulin-specific chaperone e (TBCE), mRNA [NM_003193]
SDCCAG8	1	239868572	other	Homo sapiens serologically defined colon cancer antigen 8 (SDCCAG8), mRNA [NM_006642];Homo sapiens serologically defined colon cancer antigen 8 (SDCCAG8), mRNA [NM_006642];Homo sapiens serologically defined colon cancer antigen 8 (SDCCAG8), mRNA [NM_006642]
FAM36A	1	241332602	other	Homo sapiens family with sequence similarity 36, member A (FAM36A), mRNA [NM_198076];Homo sapiens family with sequence similarity 36, member A (FAM36A), mRNA [NM_198076]
HNRPU	1	241345625	transporter	Homo sapiens heterogeneous nuclear ribonucleoprotein U (scaffold attachment factor A) (HNRPU), transcript variant 1, mRNA [NM_031844];Homo sapiens heterogeneous nuclear ribonucleoprotein U (scaffold attachment factor A) (HNRPU), transcript variant 1, mRNA [NM_031844];Homo sapiens heterogeneous nuclear ribonucleoprotein U (scaffold attachment factor A) (HNRPU), transcript variant 1, mRNA [NM_03184…
AHCTF1	1	243355071	transcription regulator	Homo sapiens AT hook containing transcription factor 1 (AHCTF1), mRNA [NM_015446];Homo sapiens AT hook containing transcription factor 1 (AHCTF1), mRNA [NM_015446];Homo sapiens AT hook containing transcription factor 1 (AHCTF1), mRNA [NM_015446]
SH3BP5L	1	245314645	other	Homo sapiens SH3-binding domain protein 5-like (SH3BP5L), mRNA [NM_030645]
ZNF672	1	245353278	other	Homo sapiens zinc finger protein 672 (ZNF672), mRNA [NM_024836]
SMC4	3	161623831	transporter	Homo sapiens cDNA FLJ11338 fis, clone PLACE1010720, highly similar to Homo sapiens mRNA for chromosome-associated polypeptide-C. [AK002200];Homo sapiens structural maintenance of chromosomes 4 (SMC4), transcript variant 1, mRNA [NM_005496]
PDCD10	3	168884856	other	Homo sapiens programmed cell death 10 (PDCD10), transcript variant 1, mRNA [NM_007217]
ECT2	3	174015329	other	Homo sapiens epithelial cell transforming sequence 2 oncogene (ECT2), mRNA [NM_018098];Homo sapiens epithelial cell transforming sequence 2 oncogene (ECT2), mRNA [NM_018098];Homo sapiens epithelial cell transforming sequence 2 oncogene (ECT2), mRNA [NM_018098]
ACTL6A	3	180788498	other	Homo sapiens actin-like 6A (ACTL6A), transcript variant 3, mRNA [NM_178042]
MAP3K7	6	91282467	kinase	Homo sapiens mitogen-activated protein kinase kinase kinase 7 (MAP3K7), transcript variant A, mRNA [NM_003188]
MAP3K4	6	161506642	kinase	Homo sapiens mitogen-activated protein kinase kinase kinase 4 (MAP3K4), transcript variant 1, mRNA [NM_005922]
BRP44L	6	166748918	other	Homo sapiens brain protein 44-like (BRP44L), mRNA [NM_016098]
TBP	6	170799273	transcription regulator	Homo sapiens TATA box binding protein (TBP), mRNA [NM_003194]
FBXO25	8	400175	enzyme	Homo sapiens F-box protein 25 (FBXO25), transcript variant 2, mRNA [NM_183420];Homo sapiens F-box protein 25 (FBXO25), transcript variant 1, mRNA [NM_183421]
ERICH1	8	609271	other	Homo sapiens glutamate-rich 1 (ERICH1), mRNA [NM_207332];Homo sapiens glutamate-rich 1 (ERICH1), mRNA [NM_207332]
TNKS	8	9671173	enzyme	Homo sapiens tankyrase, TRF1-interacting ankyrin-related ADP-ribose polymerase (TNKS), mRNA [NM_003747];Homo sapiens tankyrase, TRF1-interacting ankyrin-related ADP-ribose polymerase (TNKS), mRNA [NM_003747];Homo sapiens tankyrase, TRF1-interacting ankyrin-related ADP-ribose polymerase (TNKS), mRNA [NM_003747]
CNOT7	8	17134586	transcription regulator	Homo sapiens CCR4-NOT transcription complex, subunit 7 (CNOT7), transcript variant 1, mRNA [NM_013354];Homo sapiens CCR4-NOT transcription complex, subunit 7 (CNOT7), transcript variant 1, mRNA [NM_013354];Homo sapiens CCR4-NOT transcription complex, subunit 7 (CNOT7), transcript variant 2, mRNA [NM_054026];Homo sapiens CCR4-NOT transcription complex, subunit 7 (CNOT7), transcript variant 2, mRNA…
PCM1	8	17884520	other	Homo sapiens pericentriolar material 1 (PCM1), mRNA [NM_006197];Homo sapiens pericentriolar material 1 (PCM1), mRNA [NM_006197]
INTS10	8	19753518	other	Homo sapiens integrator complex subunit 10 (INTS10), mRNA [NM_018142]
RAI16	8	22017510	other	Homo sapiens retinoic acid induced 16 (RAI16), mRNA [NM_022749]
BIN3	8	22538630	other	Homo sapiens bridging integrator 3 (BIN3), mRNA [NM_018688];Homo sapiens bridging integrator 3 (BIN3), mRNA [NM_018688];Homo sapiens bridging integrator 3 (BIN3), mRNA [NM_018688]
ENST00000265806	8	23208310	other	Homo sapiens mRNA; cDNA DKFZp564N123 (from clone DKFZp564N123). [AL050297]
ENST00000380896	8	23343077	N/A	Human mRNA for KIAA0392 gene, partial cds. [AB002390]
ELP3	8	28103551	enzyme	Homo sapiens elongation protein 3 homolog (S. cerevisiae) (ELP3), mRNA [NM_018091];Homo sapiens elongation protein 3 homolog (S. cerevisiae) (ELP3), mRNA [NM_018091]
ZNF395	8	28265438	other	Homo sapiens zinc finger protein 395 (ZNF395), mRNA [NM_018660];Homo sapiens zinc finger protein 395 (ZNF395), mRNA [NM_018660];Homo sapiens zinc finger protein 395 (ZNF395), mRNA [NM_018660];Homo sapiens zinc finger protein 395 (ZNF395), mRNA [NM_018660]
RC74	8	28681233	N/A	Homo sapiens integrator complex subunit 9 (RC74), mRNA [NM_018250]
BX648950	8	28978090	N/A	Homo sapiens mRNA; cDNA DKFZp686E1648 (from clone DKFZp686E1648). [BX648950]
GTF2E2	8	30584139	transcription regulator	Homo sapiens general transcription factor IIE, polypeptide 2, beta 34kDa (GTF2E2), mRNA [NM_002095]
PPP2CB	8	30765519	phosphatase	Homo sapiens protein phosphatase 2 (formerly 2A), catalytic subunit, beta isoform (PPP2CB), transcript variant 2, mRNA [NM_001009552];Homo sapiens protein phosphatase 2 (formerly 2A), catalytic subunit, beta isoform (PPP2CB), transcript variant 2, mRNA [NM_001009552]
WRN	8	31150318	enzyme	Homo sapiens Werner syndrome (WRN), mRNA [NM_000553]
BX113895	8	33338121	N/A	BX113895 Soares_pregnant_uterus_NbHPU Homo sapiens cDNA clone IMAGp998P161113, mRNA sequence [BX113895]
BM999256	8	33347936	N/A	UI-H-DI0-avo-g-06-0-UI.s1 NCI_CGAP_DI0 Homo sapiens cDNA clone IMAGE:5882141 3', mRNA sequence [BM999256]
FUT10	8	33389727	enzyme	Homo sapiens fucosyltransferase 10 (alpha (1,3) fucosyltransferase) (FUT10), mRNA [NM_032664];Homo sapiens fucosyltransferase 10 (alpha (1,3) fucosyltransferase), mRNA (cDNA clone IMAGE:3837094), complete cds. [BC004884]
RBM13	8	33477917	other	Homo sapiens RNA binding motif protein 13 (RBM13), mRNA [NM_032509]
SPFH2	8	37729067	other	Homo sapiens SPFH domain family, member 2 (SPFH2), transcript variant 2, mRNA [NM_001003790];Homo sapiens SPFH domain family, member 2 (SPFH2), transcript variant 1, mRNA [NM_007175];Homo sapiens SPFH domain family, member 2 (SPFH2), transcript variant 1, mRNA [NM_007175]
PROSC	8	37752377	enzyme	Homo sapiens proline synthetase co-transcribed homolog (bacterial) (PROSC), mRNA [NM_007198];Homo sapiens proline synthetase co-transcribed homolog (bacterial) (PROSC), mRNA [NM_007198]
BRF2	8	37821109	transcription regulator	Homo sapiens BRF2, subunit of RNA polymerase III transcription initiation factor, BRF1-like (BRF2), mRNA [NM_018310]
RAB11FIP1	8	37840145	other	Homo sapiens RAB11 family interacting protein 1 (class I) (RAB11FIP1), transcript variant 2, mRNA [NM_001002233];Homo sapiens RAB11 family interacting protein 1 (class I) (RAB11FIP1), transcript variant 2, mRNA [NM_001002233];Homo sapiens mRNA for FLJ00355 protein. [AK090437]
ASH2L	8	38115924	transcription regulator	Homo sapiens ash2 (absent, small, or homeotic)-like (Drosophila) (ASH2L), mRNA [NM_004674]
LSM1	8	38140298	other	Homo sapiens LSM1 homolog, U6 small nuclear RNA associated (S. cerevisiae) (LSM1), mRNA [NM_014462]
BAG4	8	38187355	other	Homo sapiens BCL2-associated athanogene 4 (BAG4), mRNA [NM_004874]
ENST00000287322	8	38189722	other	Homo sapiens BCL2-associated athanogene 4, mRNA (cDNA clone MGC:33671 IMAGE:5259771), complete cds. [BC038505]
DDHD2	8	38236757	other	Homo sapiens DDHD domain containing 2 (DDHD2), mRNA [NM_015214]
ENST00000319246	8	38239104	N/A	Homo sapiens cDNA FLJ43916 fis, clone TESTI4011484, moderately similar to Homo sapiens Sec23-interacting protein p125 (P125). [AK125904]
PPAPDC1B	8	38240853	phosphatase	Homo sapiens phosphatidic acid phosphatase type 2 domain containing 1B, mRNA (cDNA clone MGC:32924 IMAGE:5267610), complete cds. [BC033025];Homo sapiens phosphatidic acid phosphatase type 2 domain containing 1B (PPAPDC1B), mRNA [NM_032483]
WHSC1L1	8	38290545	enzyme	Homo sapiens Wolf-Hirschhorn syndrome candidate 1-like 1 (WHSC1L1), transcript variant long, mRNA [NM_023034];Homo sapiens Wolf-Hirschhorn syndrome candidate 1-like 1 (WHSC1L1), transcript variant short, mRNA [NM_017778];Homo sapiens Wolf-Hirschhorn syndrome candidate 1-like 1 (WHSC1L1), transcript variant short, mRNA [NM_017778]
FGFR1	8	38400764	kinase	Homo sapiens fibroblast growth factor receptor 1 (fms-related tyrosine kinase 2, Pfeiffer syndrome) (FGFR1), transcript variant 1, mRNA [NM_023110];Homo sapiens fibroblast growth factor receptor 1 (fms-related tyrosine kinase 2, Pfeiffer syndrome) (FGFR1), transcript variant 9, mRNA [NM_023111];Homo sapiens cDNA FLJ14326 fis, clone PLACE4000247. [AK024388];Homo sapiens fibroblast growth factor re…
TM2D2	8	38970062	other	Homo sapiens TM2 domain containing 2 (TM2D2), transcript variant 1, mRNA [NM_078473];Homo sapiens TM2 domain containing 2 (TM2D2), transcript variant 2, mRNA [NM_031940]
MYST3	8	41912260	enzyme	Homo sapiens MYST histone acetyltransferase (monocytic leukemia) 3 (MYST3), mRNA [NM_006766];Homo sapiens MYST histone acetyltransferase (monocytic leukemia) 3 (MYST3), mRNA [NM_006766];Homo sapiens cDNA FLJ14455 fis, clone HEMBB1001908, highly similar to Human monocytic leukaemia zinc finger protein (MOZ) mRNA. [AK027361]
VDAC3	8	42381065	ion channel	Homo sapiens voltage-dependent anion channel 3 (VDAC3), mRNA [NM_005662];Homo sapiens voltage-dependent anion channel 3 (VDAC3), mRNA [NM_005662]
SLC20A2	8	42393309	transporter	Homo sapiens solute carrier family 20 (phosphate transporter), member 2 (SLC20A2), mRNA [NM_006749]
AK023338	8	42506576	other	Homo sapiens cDNA FLJ13276 fis, clone OVARC1001040. [AK023338]
C8orf40	8	42523029	other	Homo sapiens chromosome 8 open reading frame 40 (C8orf40), mRNA [NM_138436]
THAP1	8	42811213	other	Homo sapiens THAP domain containing, apoptosis associated protein 1 (THAP1), transcript variant 1, mRNA [NM_018105]
RNF170	8	42827337	other	Homo sapiens ring finger protein 170, mRNA (cDNA clone MGC:40251 IMAGE:5200847), complete cds. [BC032393];Homo sapiens ring finger protein 170 (RNF170), mRNA [NM_030954]
FNTA	8	43058049	enzyme	Homo sapiens mRNA for farnesyltransferase, CAAX box, alpha variant protein. [AB209689];Homo sapiens farnesyltransferase, CAAX box, alpha (FNTA), transcript variant 1, mRNA [NM_002027]
RB1CC1	8	53698631	other	Homo sapiens RB1-inducible coiled-coil 1 (RB1CC1), mRNA [NM_014781]
ATP6V1H	8	54819096	transporter	Homo sapiens ATPase, H+ transporting, lysosomal 50/57kDa, V1 subunit H (ATP6V1H), transcript variant 1, mRNA [NM_015941];Homo sapiens ATPase, H+ transporting, lysosomal 50/57kDa, V1 subunit H (ATP6V1H), transcript variant 1, mRNA [NM_015941]
TCEA1	8	55052657	transcription regulator	Homo sapiens transcription elongation factor A (SII), 1 (TCEA1), transcript variant 1, mRNA [NM_006756];Homo sapiens transcription elongation factor A (SII), 1 (TCEA1), transcript variant 1, mRNA [NM_006756]
TMEM68	8	56826479	other	Homo sapiens transmembrane protein 68 (TMEM68), mRNA [NM_152417];Homo sapiens transmembrane protein 68 (TMEM68), mRNA [NM_152417]
IMPAD1	8	58033628	#N/A	602268829F1 NIH_MGC_81 Homo sapiens cDNA clone IMAGE:4356966 5', mRNA sequence [BF965065]
LOC137886	8	59526336	N/A	Homo sapiens cDNA FLJ44321 fis, clone TRACH3001427, weakly similar to Homo sapiens likely ortholog of rat p47 (p47). [AK126300]
RAB2	8	61682272	enzyme	Homo sapiens RAB2, member RAS oncogene family (RAB2), mRNA [NM_002865];"Homo sapiens mRNA; cDNA DKFZp434P231 (from clone DKFZp434P231). [AL137321]"
ARMC1	8	66678484	other	Homo sapiens armadillo repeat containing 1 (ARMC1), mRNA [NM_018120]
RRS1	8	67505246	other	Homo sapiens RRS1 ribosome biogenesis regulator homolog (S. cerevisiae) (RRS1), mRNA [NM_015169]
AF088033	8	67703530	peptidase	Homo sapiens full length insert cDNA clone ZC24E10. [AF088033]
COPS5	8	68126049	transcription regulator	Homo sapiens COP9 constitutive photomorphogenic homolog subunit 5 (Arabidopsis) (COPS5), mRNA [NM_006837]
CSPP1	8	68215804	other	Homo sapiens centrosome and spindle pole associated protein 1 (CSPP1), mRNA [NM_024790];Homo sapiens centrosome and spindle pole associated protein 1 (CSPP1), mRNA [NM_024790];Homo sapiens centrosome and spindle pole associated protein 1 (CSPP1), mRNA [NM_024790]
THC2340878	8	68271501	N/A	ALU1_HUMAN (P39188) Alu subfamily J sequence contamination warning entry, partial (9%) [THC2340878]
ARFGEF1	8	68272807	other	Homo sapiens ADP-ribosylation factor guanine nucleotide-exchange factor 1(brefeldin A-inhibited) (ARFGEF1), mRNA [NM_006421]
BC047111	8	71184836	N/A	Homo sapiens cDNA clone IMAGE:5314178. [BC047111]
TRAM1	8	71648520	other	Homo sapiens translocation associated membrane protein 1 (TRAM1), mRNA [NM_014294]
TERF1	8	74118037	other	Homo sapiens telomeric repeat binding factor (NIMA-interacting) 1 (TERF1), transcript variant 1, mRNA [NM_017489];Homo sapiens telomeric repeat binding factor (NIMA-interacting) 1 (TERF1), transcript variant 1, mRNA [NM_017489];Homo sapiens telomeric repeat binding factor (NIMA-interacting) 1 (TERF1), transcript variant 1, mRNA [NM_017489];Homo sapiens telomeric repeat binding factor (NIMA-intera…
STAU2	8	74618569	other	Homo sapiens cDNA FLJ11290 fis, clone PLACE1009622, weakly similar to MATERNAL EFFECT PROTEIN STAUFEN. [AK002152];Homo sapiens staufen, RNA binding protein, homolog 2 (Drosophila) (STAU2), mRNA [NM_014393];Homo sapiens staufen, RNA binding protein, homolog 2 (Drosophila) (STAU2), mRNA [NM_014393];Homo sapiens staufen, RNA binding protein, homolog 2 (Drosophila), mRNA (cDNA clone IMAGE:3510987), c…
UBE2W	8	74878509	enzyme	Homo sapiens ubiquitin-conjugating enzyme E2W (putative) (UBE2W), transcript variant 1, mRNA [NM_001001481];Homo sapiens ubiquitin-conjugating enzyme E2W (putative) (UBE2W), transcript variant 1, mRNA [NM_001001481];Homo sapiens ubiquitin-conjugating enzyme E2W (putative) (UBE2W), transcript variant 1, mRNA [NM_001001481]
ENST00000284811	8	75020713	transcription regulator	full-length cDNA clone CS0DC009YJ18 of Neuroblastoma Cot 25-normalized of Homo sapiens (human). [CR603697]
TCEB1	8	75021485	transcription regulator	Homo sapiens transcription elongation factor B (SIII), polypeptide 1 (15kDa, elongin C) (TCEB1), mRNA [NM_005648]
TMEM70	8	75056294	other	Homo sapiens transmembrane protein 70 (TMEM70), transcript variant 1, mRNA [NM_017866]
MRPS28	8	80993870	other	Homo sapiens mitochondrial ribosomal protein S28 (MRPS28), nuclear gene encoding mitochondrial protein, mRNA [NM_014018]
TPD52	8	81119916	other	Homo sapiens tumor protein D52 (TPD52), transcript variant 3, mRNA [NM_005079];Homo sapiens tumor protein D52 (TPD52), transcript variant 3, mRNA [NM_005079]
WWP1	8	87548383	enzyme	Homo sapiens WW domain containing E3 ubiquitin protein ligase 1 (WWP1), mRNA [NM_007013]
BX640636	8	87554219	other	Homo sapiens mRNA; cDNA DKFZp779H2259 (from clone DKFZp779H2259). [BX640636];"Homo sapiens mRNA; cDNA DKFZp779H2259 (from clone DKFZp779H2259). [BX640636]"
CPNE3	8	87640981	kinase	Homo sapiens copine III (CPNE3), mRNA [NM_003909];Homo sapiens copine III (CPNE3), mRNA [NM_003909]
DKFZP779L1068	8	93966231	N/A	Homo sapiens cDNA clone IMAGE:5555490. [BC110326];Homo sapiens cDNA clone IMAGE:5555490. [BC110326]
RBM12B	8	94814293	other	Homo sapiens RNA binding motif protein 12B (RBM12B), mRNA [NM_203390]
RBM35A	8	95749535	other	Homo sapiens RNA binding motif protein 35A (RBM35A), transcript variant 1, mRNA [NM_017697]
INTS8	8	95955985	other	Homo sapiens integrator complex subunit 8 (INTS8), mRNA [NM_017864]
CB250445	8	96063101	N/A	UI-CF-FN0-age-k-21-0-UI.s1 UI-CF-FN0 Homo sapiens cDNA clone UI-CF-FN0-age-k-21-0-UI 3', mRNA sequence [CB250445]
C8orf38	8	96098479	other	Homo sapiens cDNA FLJ23887 fis, clone LNG14332. [AK074467];Homo sapiens chromosome 8 open reading frame 38 (C8orf38), mRNA [NM_152416]
UQCRB	8	97313299	enzyme	Homo sapiens ubiquinol-cytochrome c reductase binding protein (UQCRB), mRNA [NM_006294]
MTERFD1	8	97327544	other	Homo sapiens MTERF domain containing 1 (MTERFD1), mRNA [NM_015942];Homo sapiens MTERF domain containing 1 (MTERFD1), mRNA [NM_015942]
PTDSS1	8	97415774	enzyme	Homo sapiens phosphatidylserine synthase 1 (PTDSS1), mRNA [NM_014754]
BC009463	8	98809164	N/A	Homo sapiens, clone IMAGE:3606519, mRNA, partial cds. [BC009463]
AK123083	8	98809847	transcription regulator	Homo sapiens cDNA FLJ41088 fis, clone ASTRO2002459. [AK123083]
RPL30	8	99124135	other	Homo sapiens ribosomal protein L30 (RPL30), mRNA [NM_000989];Homo sapiens ribosomal protein L30 (RPL30), mRNA [NM_000989]
HRSP12	8	99184050	other	Homo sapiens heat-responsive protein 12 (HRSP12), mRNA [NM_005836]
POP1	8	99229691	enzyme	Homo sapiens processing of precursor 1, ribonuclease P/MRP subunit (S. cerevisiae) (POP1), mRNA [NM_015029];Homo sapiens processing of precursor 1, ribonuclease P/MRP subunit (S. cerevisiae) (POP1), mRNA [NM_015029];Homo sapiens KIAA0061 mRNA, partial cds. [D31765]
VPS13B	8	100487189	transporter	Homo sapiens vacuolar protein sorting 13B (yeast) (VPS13B), transcript variant 4, mRNA [NM_181661];Homo sapiens vacuolar protein sorting 13B (yeast) (VPS13B), transcript variant 3, mRNA [NM_015243];Homo sapiens vacuolar protein sorting 13B (yeast) (VPS13B), transcript variant 1, mRNA [NM_152564];Homo sapiens vacuolar protein sorting 13B (yeast) (VPS13B), transcript variant 5, mRNA [NM_017890]
POLR2K	8	101234879	enzyme	Homo sapiens polymerase (RNA) II (DNA directed) polypeptide K, 7.0kDa (POLR2K), mRNA [NM_005034];Homo sapiens polymerase (RNA) II (DNA directed) polypeptide K, 7.0kDa (POLR2K), mRNA [NM_005034]
LOC157562	8	102248313	other	Homo sapiens mRNA; cDNA DKFZp566J123 (from clone DKFZp566J123). [AL050061]
BC035156	8	102262354	N/A	Homo sapiens cDNA clone IMAGE:5265210. [BC035156]
BI497361	8	102266589	N/A	df135e07.y1 Morton Fetal Cochlea Homo sapiens cDNA clone IMAGE:2537964 5', mRNA sequence [BI497361]
ZNF706	8	102279701	other	Homo sapiens zinc finger protein 706 (ZNF706), transcript variant 2, mRNA [NM_016096];Homo sapiens zinc finger protein 706 (ZNF706), transcript variant 2, mRNA [NM_016096]
AK022204	8	103460699	N/A	Homo sapiens cDNA FLJ12142 fis, clone MAMMA1000356. [AK022204]
AZIN1	8	103909610	enzyme	Homo sapiens antizyme inhibitor 1 (AZIN1), transcript variant 1, mRNA [NM_015878]
ATP6V1C1	8	104151516	transporter	Homo sapiens ATPase, H+ transporting, lysosomal 42kDa, V1 subunit C1 (ATP6V1C1), transcript variant 1, mRNA [NM_001695];Homo sapiens ATPase, H+ transporting, lysosomal 42kDa, V1 subunit C1 (ATP6V1C1), transcript variant 1, mRNA [NM_001695]
WDSOF1	8	104516172	other	Homo sapiens HSPC064 mRNA, complete cds. [AF161549];Homo sapiens WD repeats and SOF1 domain containing (WDSOF1), mRNA [NM_015420]
OXR1	8	107808337	other	Homo sapiens oxidation resistance 1 (OXR1), mRNA [NM_181354];Homo sapiens cDNA FLJ38829 fis, clone MAMGL1000083, weakly similar to Drosophila melanogaster L82B (L82) mRNA. [AK096148];Homo sapiens oxidation resistance 1 (OXR1), mRNA [NM_181354];Homo sapiens oxidation resistance 1 (OXR1), mRNA [NM_181354]
KIAA0103	8	109567992	other	Homo sapiens KIAA0103 (KIAA0103), mRNA [NM_014673]
NUDCD1	8	110323509	other	Homo sapiens NudC domain containing 1 (NUDCD1), mRNA [NM_032869];Homo sapiens NudC domain containing 1 (NUDCD1), mRNA [NM_032869]
ENY2	8	110426027	transcription regulator	Homo sapiens enhancer of yellow 2 homolog (Drosophila) (ENY2), mRNA [NM_020189];Homo sapiens cDNA FLJ38332 fis, clone FCBBF3025528. [AK095651]
EBAG9	8	110638406	other	Homo sapiens estrogen receptor binding site associated, antigen, 9 (EBAG9), transcript variant 1, mRNA [NM_004215]
C8orf53	8	117861513	other	Homo sapiens chromosome 8 open reading frame 53 (C8orf53), mRNA [NM_032334];Homo sapiens cDNA FLJ30717 fis, clone FCBBF2001672. [AK055279]
RAD21	8	117927590	other	Homo sapiens RAD21 homolog (S. pombe) (RAD21), mRNA [NM_006265]
AW858928	8	117928414	other	AW858928 RC3-CT0347-210400-016-c07 CT0347 Homo sapiens cDNA, mRNA sequence [AW858928]
THRAP6	8	118621326	transcription regulator	Homo sapiens thyroid hormone receptor associated protein 6 (THRAP6), mRNA [NM_080651]
MAL2	8	120326738	transporter	Homo sapiens mal, T-cell differentiation protein 2 (MAL2), mRNA [NM_052886]
TAF2	8	120832007	transcription regulator	Homo sapiens TAF2 RNA polymerase II, TATA box binding protein (TBP)-associated factor, 150kDa (TAF2), mRNA [NM_003184];Homo sapiens TAF2 RNA polymerase II, TATA box binding protein (TBP)-associated factor, 150kDa (TAF2), mRNA [NM_003184];Homo sapiens TAF2 RNA polymerase II, TATA box binding protein (TBP)-associated factor, 150kDa (TAF2), mRNA [NM_003184]
MRPL13	8	121477450	other	Homo sapiens mitochondrial ribosomal protein L13 (MRPL13), nuclear gene encoding mitochondrial protein, mRNA [NM_014078]
MTBP	8	121568825	other	Homo sapiens cDNA FLJ12060 fis, clone HEMBB1002142. [AK022122];Homo sapiens Mdm2, transformed 3T3 cell double minute 2, p53 binding protein (mouse) binding protein, 104kDa (MTBP), mRNA [NM_022045]
C8orf76	8	124307970	other	Homo sapiens chromosome 8 open reading frame 76 (C8orf76), mRNA [NM_032847]
ATAD2	8	124415589	other	Homo sapiens ATPase family, AAA domain containing 2 (ATAD2), mRNA [NM_014109];Homo sapiens ATPase family, AAA domain containing 2 (ATAD2), mRNA [NM_014109]
FAM91A1	8	124894487	other	Homo sapiens family with sequence similarity 91, member A1 (FAM91A1), mRNA [NM_144963];Homo sapiens family with sequence similarity 91, member A1 (FAM91A1), mRNA [NM_144963]
TRMT12	8	125533948	other	Homo sapiens tRNA methyltranferase 12 homolog (S. cerevisiae) (TRMT12), mRNA [NM_017956]
AK075052	8	125554521	N/A	Homo sapiens cDNA FLJ90571 fis, clone OVARC1001725, highly similar to Homo sapiens patched related protein TRC8 (TRC8) gene. [AK075052]
RNF139	8	125569141	enzyme	Homo sapiens ring finger protein 139 (RNF139), mRNA [NM_007218]
TATDN1	8	125590009	other	Homo sapiens TatD DNase domain containing 1 (TATDN1), mRNA [NM_032026];Homo sapiens TatD DNase domain containing 1 (TATDN1), mRNA [NM_032026]
NDUFB9	8	125631284	enzyme	Homo sapiens NADH dehydrogenase (ubiquinone) 1 beta subcomplex, 9, 22kDa (NDUFB9), mRNA [NM_005005];Homo sapiens NADH dehydrogenase (ubiquinone) 1 beta subcomplex, 9, 22kDa (NDUFB9), mRNA [NM_005005]
SQLE	8	126103625	enzyme	Homo sapiens squalene epoxidase (SQLE), mRNA [NM_003129]
KIAA0196	8	126106049	other	Homo sapiens KIAA0196 (KIAA0196), mRNA [NM_014846]
NSMCE2	8	126439195	other	Homo sapiens non-SMC element 2 homolog (MMS21, S. cerevisiae) (NSMCE2), mRNA [NM_173685]
FAM84B	8	127636471	other	Homo sapiens family with sequence similarity 84, member B (FAM84B), mRNA [NM_174911];Homo sapiens family with sequence similarity 84, member B (FAM84B), mRNA [NM_174911]
M34432	8	128876060	other	Human PVT-IGLC fusion protein mRNA, 5' end. [M34432]
THC2303284	8	130921265	N/A	Q6GLA9 (Q6GLA9) MGC69246 protein, partial (21%) [THC2303284]
PHF20L1	8	133901305	other	Homo sapiens PHD finger protein 20-like 1 (PHF20L1), transcript variant 2, mRNA [NM_032205];Homo sapiens PHD finger protein 20-like 1 (PHF20L1), transcript variant 3, mRNA [NM_198513];Homo sapiens PHD finger protein 20-like 1 (PHF20L1), transcript variant 2, mRNA [NM_032205];Homo sapiens PHD finger protein 20-like 1 (PHF20L1), transcript variant 1, mRNA [NM_016018]
ST3GAL1	8	134540787	enzyme	Homo sapiens ST3 beta-galactoside alpha-2,3-sialyltransferase 1 (ST3GAL1), transcript variant 1, mRNA [NM_003033];Homo sapiens ST3 beta-galactoside alpha-2,3-sialyltransferase 1 (ST3GAL1), transcript variant 1, mRNA [NM_003033]
CR610759	8	134655152	N/A	full-length cDNA clone CS0DI026YO05 of Placenta Cot 25-normalized of Homo sapiens (human). [CR610759]
NIBP	8	140811983	N/A	Homo sapiens NIK and IKK{beta} binding protein (NIBP), mRNA [NM_031466]
CHRAC1	8	141595085	enzyme	Homo sapiens chromatin accessibility complex 1 (CHRAC1), mRNA [NM_017444]
PTK2	8	141786451	kinase	Homo sapiens PTK2 protein tyrosine kinase 2 (PTK2), transcript variant 1, mRNA [NM_153831];Homo sapiens PTK2 protein tyrosine kinase 2 (PTK2), transcript variant 1, mRNA [NM_153831];Homo sapiens PTK2 protein tyrosine kinase 2 (PTK2), transcript variant 1, mRNA [NM_153831]
ENST00000377711	8	143349948	N/A	Homo sapiens cDNA clone IMAGE:5768818, partial cds. [BC065226]
C8orf55	8	143814812	other	Homo sapiens chromosome 8 open reading frame 55 (C8orf55), mRNA [NM_016647]
GLI4	8	144429689	other	Homo sapiens GLI-Kruppel family member GLI4 (GLI4), mRNA [NM_138465]
ZNF696	8	144450842	other	Homo sapiens zinc finger protein 696 (ZNF696), mRNA [NM_030895]
TOP1MT	8	144463009	enzyme	Homo sapiens topoisomerase (DNA) I, mitochondrial (TOP1MT), nuclear gene encoding mitochondrial protein, mRNA [NM_052963]
C8orf51	8	144520372	other	Homo sapiens chromosome 8 open reading frame 51 (C8orf51), mRNA [NM_024035]
EEF1D	8	144734400	translation regulator	Homo sapiens eukaryotic translation elongation factor 1 delta (guanine nucleotide exchange protein) (EEF1D), transcript variant 1, mRNA [NM_032378];Homo sapiens eukaryotic translation elongation factor 1 delta (guanine nucleotide exchange protein) (EEF1D), transcript variant 1, mRNA [NM_032378];Homo sapiens eukaryotic translation elongation factor 1 delta (guanine nucleotide exchange protein) (EE…
TIGD5	8	144753362	other	Homo sapiens tigger transposable element derived 5 (TIGD5), mRNA [NM_032862]
PYCRL	8	144757724	enzyme	Homo sapiens pyrroline-5-carboxylate reductase-like (PYCRL), mRNA [NM_023078];Homo sapiens pyrroline-5-carboxylate reductase-like (PYCRL), mRNA [NM_023078]
ZNF707	8	144849421	other	Homo sapiens zinc finger protein 707 (ZNF707), mRNA [NM_173831]
FAM83H	8	144880877	other	Homo sapiens family with sequence similarity 83, member H (FAM83H), mRNA [NM_198488];Homo sapiens family with sequence similarity 83, member H (FAM83H), mRNA [NM_198488]
SIAHBP1	8	144970822	N/A	Homo sapiens fuse-binding protein-interacting repressor (SIAHBP1), transcript variant 2, mRNA [NM_014281];Homo sapiens fuse-binding protein-interacting repressor (SIAHBP1), transcript variant 2, mRNA [NM_014281]
GRINA	8	145139003	ion channel	Homo sapiens glutamate receptor, ionotropic, N-methyl D-asparate-associated protein 1 (glutamate binding) (GRINA), transcript variant 1, mRNA [NM_000837];Human NMDA receptor glutamate-binding chain (hnrgw) mRNA, partial cds. [U44954]
EXOSC4	8	145207457	enzyme	Homo sapiens exosome component 4 (EXOSC4), mRNA [NM_019037]
CYC1	8	145223296	enzyme	Homo sapiens cytochrome c-1 (CYC1), mRNA [NM_001916]
SHARPIN	8	145227947	other	Homo sapiens SHANK-associated RH domain interactor (SHARPIN), mRNA [NM_030974];Homo sapiens SHANK-associated RH domain interactor (SHARPIN), mRNA [NM_030974]
C8orf30A	8	145267451	other	Homo sapiens chromosome 8 open reading frame 30A (C8orf30A), mRNA [NM_016458]
BOP1	8	145457384	other	Homo sapiens block of proliferation 1 (BOP1), mRNA [NM_015201]
HSF1	8	145509126	transcription regulator	Homo sapiens heat shock transcription factor 1 (HSF1), mRNA [NM_005526]
FBXL6	8	145550593	enzyme	Homo sapiens F-box and leucine-rich repeat protein 6 (FBXL6), transcript variant 1, mRNA [NM_012162]
GPR172A	8	145555563	other	Homo sapiens G protein-coupled receptor 172A (GPR172A), mRNA [NM_024531]
ADCK5	8	145588864	kinase	Homo sapiens aarF domain containing kinase 5 (ADCK5), mRNA [NM_174922]
CPSF1	8	145590530	other	Homo sapiens cleavage and polyadenylation specific factor 1, 160kDa (CPSF1), mRNA [NM_013291]
VPS28	8	145619881	transporter	Homo sapiens vacuolar protein sorting 28 homolog (S. cerevisiae) (VPS28), transcript variant 2, mRNA [NM_183057]
ENST00000292543	8	145648572	N/A	Homo sapiens mRNA for FLJ00352 protein. [AK160381]
CYHR1	8	145655527	other	Homo sapiens cysteine/histidine-rich 1, mRNA (cDNA clone IMAGE:3945559), partial cds. [BC004544];Homo sapiens cysteine/histidine-rich 1 (CYHR1), mRNA [NM_032687];Homo sapiens cysteine/histidine-rich 1 (CYHR1), mRNA [NM_032687]
KIFC2	8	145669957	other	Homo sapiens kinesin family member C2 (KIFC2), mRNA [NM_145754]
PPP1R16A	8	145698016	other	Homo sapiens protein phosphatase 1, regulatory (inhibitor) subunit 16A (PPP1R16A), mRNA [NM_032902];Homo sapiens protein phosphatase 1, regulatory (inhibitor) subunit 16A (PPP1R16A), mRNA [NM_032902]
RECQL4	8	145707730	enzyme	Homo sapiens RecQ protein-like 4 (RECQL4), mRNA [NM_004260]
ZNF34	8	145969944	other	Homo sapiens zinc finger protein 34 (ZNF34), mRNA [NM_030580]
RPL8	8	145986556	other	Homo sapiens ribosomal protein L8 (RPL8), transcript variant 2, mRNA [NM_033301]
ZNF7	8	146039070	other	Homo sapiens zinc finger protein 7 (ZNF7), mRNA [NM_003416]
COMMD5	8	146041793	other	Homo sapiens COMM domain containing 5 (COMMD5), mRNA [NM_014066];Homo sapiens COMM domain containing 5 (COMMD5), mRNA [NM_014066]
ZNF250	8	146077631	other	Homo sapiens zinc finger protein 250 (ZNF250), mRNA [NM_021061]
ZNF16	8	146127269	other	Homo sapiens zinc finger protein 16 (ZNF16), transcript variant 1, mRNA [NM_006958]
C8orf33	8	146250919	other	Homo sapiens chromosome 8 open reading frame 33 (C8orf33), mRNA [NM_023080];Homo sapiens chromosome 8 open reading frame 33 (C8orf33), mRNA [NM_023080];Homo sapiens chromosome 8 open reading frame 33 (C8orf33), mRNA [NM_023080]
BET1L	11	194523	transporter	Homo sapiens blocked early in transport 1 homolog (S. cerevisiae)-like (BET1L), mRNA [NM_016526];Homo sapiens blocked early in transport 1 homolog (S. cerevisiae)-like (BET1L), mRNA [NM_016526]
RIC8A	11	204190	other	Homo sapiens resistance to inhibitors of cholinesterase 8 homolog A (C. elegans) (RIC8A), mRNA [NM_021932];Homo sapiens resistance to inhibitors of cholinesterase 8 homolog A (C. elegans) (RIC8A), mRNA [NM_021932]
NUP98	11	3665870	transporter	Homo sapiens nucleoporin 98kDa (NUP98), transcript variant 1, mRNA [NM_016320];Homo sapiens nucleoporin 98kDa (NUP98), transcript variant 1, mRNA [NM_016320];Homo sapiens nucleoporin 98kDa (NUP98), transcript variant 3, mRNA [NM_005387]
BRMS1	11	65861627	other	Homo sapiens breast cancer metastasis suppressor 1 (BRMS1), transcript variant 1, mRNA [NM_015399]
B3GNT1	11	65869629	enzyme	Homo sapiens UDP-GlcNAc:betaGal beta-1,3-N-acetylglucosaminyltransferase 1 (B3GNT1), mRNA [NM_006876]
MRPL11	11	65962215	other	Homo sapiens mitochondrial ribosomal protein L11 (MRPL11), nuclear gene encoding mitochondrial protein, transcript variant 1, mRNA [NM_016050]
PELI3	11	66001249	other	Homo sapiens pellino homolog 3 (Drosophila) (PELI3), mRNA [NM_145065]
BBS1	11	66057370	other	Homo sapiens Bardet-Biedl syndrome 1 (BBS1), mRNA [NM_024649];Homo sapiens Bardet-Biedl syndrome 1 (BBS1), mRNA [NM_024649]
CCS	11	66129602	enzyme	Homo sapiens copper chaperone for superoxide dismutase (CCS), mRNA [NM_005125]
RBM4B	11	66190178	other	Homo sapiens RNA binding motif protein 4B (RBM4B), mRNA [NM_031492];Homo sapiens cDNA FLJ36727 fis, clone UTERU2012286. [AK094046]
AF087999	11	66192364	other	Homo sapiens full length insert cDNA clone YX44E03. [AF087999]
RCE1	11	66370222	peptidase	Homo sapiens RCE1 homolog, prenyl protein peptidase (S. cerevisiae) (RCE1), transcript variant 1, mRNA [NM_005133]
ANKRD13D	11	66820667	other	Homo sapiens ankyrin repeat domain 13 family, member D (ANKRD13D), mRNA [NM_207354];Homo sapiens ankyrin repeat domain 13 family, member D (ANKRD13D), mRNA [NM_207354]
RAD9A	11	66919802	enzyme	Homo sapiens RAD9 homolog A (S. pombe) (RAD9A), mRNA [NM_004584];Homo sapiens RAD9 homolog A (S. pombe) (RAD9A), mRNA [NM_004584]
MTL5	11	68246099	other	Homo sapiens metallothionein-like 5, testis-specific (tesmin) (MTL5), transcript variant 1, mRNA [NM_004923];Homo sapiens metallothionein-like 5, testis-specific (tesmin) (MTL5), transcript variant 2, mRNA [NM_001039656]
ENST00000265641	11	68280841	enzyme	Homo sapiens partial mRNA for carnitine palmitoyltransferase I (CPT1A gene). [AJ420378]
MRPL21	11	68416960	other	Homo sapiens mitochondrial ribosomal protein L21 (MRPL21), nuclear gene encoding mitochondrial protein, transcript variant 1, mRNA [NM_181515]
IGHMBP2	11	68463895	enzyme	Homo sapiens immunoglobulin mu binding protein 2 (IGHMBP2), mRNA [NM_002180]
TPCN2	11	68647768	ion channel	Homo sapiens two pore segment channel 2 (TPCN2), mRNA [NM_139075];"Homo sapiens mRNA; cDNA DKFZp434M0223 (from clone DKFZp434M0223); partial cds. [AL137479]"
CCND1	11	69173895	other	Homo sapiens cyclin D1 (CCND1), mRNA [NM_053056];Homo sapiens cyclin D1 (CCND1), mRNA [NM_053056];Homo sapiens cyclin D1 (CCND1), mRNA [NM_053056]
ORAOV1	11	69192433	other	Homo sapiens oral cancer overexpressed 1 (ORAOV1), mRNA [NM_153451];Homo sapiens oral cancer overexpressed 1 (ORAOV1), mRNA [NM_153451];Homo sapiens oral cancer overexpressed 1 (ORAOV1), mRNA [NM_153451]
FADD	11	69730451	other	Homo sapiens Fas (TNFRSF6)-associated via death domain (FADD), mRNA [NM_003824];Homo sapiens Fas (TNFRSF6)-associated via death domain (FADD), mRNA [NM_003824]
PPFIA1	11	69904619	phosphatase	Homo sapiens protein tyrosine phosphatase, receptor type, f polypeptide (PTPRF), interacting protein (liprin), alpha 1 (PPFIA1), transcript variant 1, mRNA [NM_177423];Homo sapiens protein tyrosine phosphatase, receptor type, f polypeptide (PTPRF), interacting protein (liprin), alpha 1 (PPFIA1), transcript variant 2, mRNA [NM_003626];Homo sapiens protein tyrosine phosphatase, receptor type, f pol…
CTTN	11	69959028	other	Homo sapiens cortactin (CTTN), transcript variant 1, mRNA [NM_005231]
CA431756	11	69959731	other	CA431756 UI-H-DF0-beu-a-11-0-UI.s1 NCI_CGAP_DF0 Homo sapiens cDNA clone UI-H-DF0-beu-a-11-0-UI 3', mRNA sequence [CA431756]
EED	11	85667277	transcription regulator	Homo sapiens embryonic ectoderm development (EED), transcript variant 2, mRNA [NM_152991]
BUD13	11	116124207	other	Homo sapiens BUD13 homolog (yeast) (BUD13), mRNA [NM_032725]
PCSK7	11	116582531	peptidase	Homo sapiens proprotein convertase subtilisin/kexin type 7 (PCSK7), mRNA [NM_004716];Homo sapiens proprotein convertase subtilisin/kexin type 7 (PCSK7), mRNA [NM_004716];Homo sapiens proprotein convertase subtilisin/kexin type 7 (PCSK7), mRNA [NM_004716]
UBE4A	11	117774783	enzyme	Homo sapiens ubiquitination factor E4A (UFD2 homolog, yeast) (UBE4A), mRNA [NM_004788]
ARCN1	11	117973483	other	Homo sapiens archain 1 (ARCN1), mRNA [NM_001655];Homo sapiens archain 1 (ARCN1), mRNA [NM_001655]
HMBS	11	118469339	enzyme	Homo sapiens hydroxymethylbilane synthase (HMBS), transcript variant 1, mRNA [NM_000190]
PVRL1	11	119045168	other	Homo sapiens poliovirus receptor-related 1 (herpesvirus entry mediator C; nectin) (PVRL1), transcript variant 1, mRNA [NM_002855];"Homo sapiens poliovirus receptor-related 1 (herpesvirus entry mediator C; nectin) (PVRL1), transcript variant 3, mRNA [NM_203286]"
STT3A	11	124995209	enzyme	Homo sapiens STT3, subunit of the oligosaccharyltransferase complex, homolog A (S. cerevisiae) (STT3A), mRNA [NM_152713]
PUS3	11	125268976	enzyme	Homo sapiens pseudouridylate synthase 3 (PUS3), mRNA [NM_031307]
SRPR	11	125638310	other	Homo sapiens signal recognition particle receptor ('docking protein') (SRPR), mRNA [NM_003139];Homo sapiens signal recognition particle receptor ('docking protein') (SRPR), mRNA [NM_003139]
DCPS	11	125720706	enzyme	Homo sapiens decapping enzyme, scavenger (DCPS), mRNA [NM_014026]
ST14	11	129585025	peptidase	Homo sapiens suppression of tumorigenicity 14 (colon carcinoma) (ST14), mRNA [NM_021978]
POMP	13	28134638	other	Homo sapiens proteasome maturation protein (POMP), mRNA [NM_015932]
ALG5	13	36422173	enzyme	Homo sapiens asparagine-linked glycosylation 5 homolog (S. cerevisiae, dolichyl-phosphate beta-glucosyltransferase) (ALG5), mRNA [NM_013338]
MRPS31	13	40201704	other	Homo sapiens mitochondrial ribosomal protein S31 (MRPS31), nuclear gene encoding mitochondrial protein, mRNA [NM_005830]
TPT1	13	44811888	other	Homo sapiens tumor protein, translationally-controlled 1 (TPT1), mRNA [NM_003295];Homo sapiens tumor protein, translationally-controlled 1 (TPT1), mRNA [NM_003295];Homo sapiens tumor protein, translationally-controlled 1 (TPT1), mRNA [NM_003295]
KIAA1008	13	72230134	enzyme	Homo sapiens KIAA1008 (KIAA1008), mRNA [NM_014953];Homo sapiens KIAA1008 (KIAA1008), mRNA [NM_014953];Homo sapiens KIAA1008 (KIAA1008), mRNA [NM_014953]
TGDS	13	94024686	enzyme	Homo sapiens TDP-glucose 4,6-dehydratase (TGDS), mRNA [NM_014305]
POLR3K	16	37487	transcription regulator	Homo sapiens polymerase (RNA) III (DNA directed) polypeptide K, 12.3 kDa (POLR3K), mRNA [NM_016310]
RHBDF1	16	48531	other	Homo sapiens rhomboid 5 homolog 1 (Drosophila) (RHBDF1), mRNA [NM_022450]
MPG	16	73183	enzyme	Homo sapiens N-methylpurine-DNA glycosylase (MPG), transcript variant 1, mRNA [NM_002434]
AXIN1	16	279455	other	Homo sapiens axin 1 (AXIN1), transcript variant 1, mRNA [NM_003502]
MRPL28	16	358351	other	Homo sapiens mitochondrial ribosomal protein L28 (MRPL28), nuclear gene encoding mitochondrial protein, mRNA [NM_006428]
PIGQ	16	570362	enzyme	Homo sapiens phosphatidylinositol glycan, class Q, mRNA (cDNA clone IMAGE:3357878), partial cds. [BC010094];Homo sapiens phosphatidylinositol glycan anchor biosynthesis, class Q (PIGQ), transcript variant 2, mRNA [NM_004204]
MGC13114	16	624639	N/A	Homo sapiens hypothetical protein MGC13114 (MGC13114), transcript variant 1, mRNA [NM_032366]
AK097604	16	630771	N/A	Homo sapiens cDNA FLJ40285 fis, clone TESTI2027820. [AK097604]
C16orf14	16	638364	other	Homo sapiens chromosome 16 open reading frame 14 (C16orf14), mRNA [NM_138418]
WDR90	16	654433	other	Homo sapiens WD repeat domain 90 (WDR90), mRNA [NM_145294];Homo sapiens cDNA FLJ44660 fis, clone BRACE3002344, weakly similar to Vegetatible incompatibility protein HET-E-1. [AK126622];Homo sapiens WD repeat domain 90 (WDR90), mRNA [NM_145294];Homo sapiens WD repeat domain 90 (WDR90), mRNA [NM_145294]
RHOT2	16	663559	enzyme	Homo sapiens ras homolog gene family, member T2 (RHOT2), mRNA [NM_138769]
STUB1	16	672420	enzyme	Homo sapiens STIP1 homology and U-box containing protein 1 (STUB1), mRNA [NM_005861]
LOC339123	16	672616	N/A	Homo sapiens hypothetical LOC339123 (LOC339123), mRNA [NM_001005920]
WDR24	16	675261	other	Homo sapiens WD repeat domain 24 (WDR24), mRNA [NM_032259]
METRN	16	707091	other	Homo sapiens meteorin, glial cell differentiation regulator (METRN), mRNA [NM_024042]
C16orf24	16	712389	other	Homo sapiens chromosome 16 open reading frame 24 (C16orf24), mRNA [NM_023933]
CCDC78	16	712793	other	Homo sapiens chromosome 16 open reading frame 25 (C16orf25), transcript variant 2, mRNA [NM_173476]
NARFL	16	720058	other	Homo sapiens nuclear prelamin A recognition factor-like (NARFL), mRNA [NM_022493]
RPUSD1	16	775324	enzyme	Homo sapiens RNA pseudouridylate synthase domain containing 1 (RPUSD1), mRNA [NM_058192]
MGC24381	16	1340067	N/A	Homo sapiens hypothetical protein MGC24381 (MGC24381), mRNA [NM_001001410]
KIAA0683	16	1500101	N/A	Homo sapiens KIAA0683 gene product (KIAA0683), mRNA [NM_016111]
C16orf34	16	1691290	other	Homo sapiens chromosome 16 open reading frame 34 (C16orf34), mRNA [NM_144570]
NME3	16	1760411	kinase	Homo sapiens non-metastatic cells 3, protein expressed in (NME3), mRNA [NM_002513]
MRPS34	16	1761973	other	Homo sapiens mitochondrial ribosomal protein S34 (MRPS34), nuclear gene encoding mitochondrial protein, mRNA [NM_023936]
SPSB3	16	1767652	other	Homo sapiens splA/ryanodine receptor domain and SOCS box containing 3 (SPSB3), mRNA [NM_080861];Homo sapiens splA/ryanodine receptor domain and SOCS box containing 3 (SPSB3), mRNA [NM_080861];Homo sapiens splA/ryanodine receptor domain and SOCS box containing 3 (SPSB3), mRNA [NM_080861]
NUBP2	16	1777978	other	Homo sapiens nucleotide binding protein 2 (MinD homolog, E. coli) (NUBP2), mRNA [NM_012225]
HAGH	16	1807173	enzyme	Homo sapiens hydroxyacylglutathione hydrolase (HAGH), transcript variant 1, mRNA [NM_005326]
FAHD1	16	1818333	enzyme	Homo sapiens fumarylacetoacetate hydrolase domain containing 1 (FAHD1), transcript variant 2, mRNA [NM_031208]
NDUFB10	16	1951550	enzyme	Homo sapiens NADH dehydrogenase (ubiquinone) 1 beta subcomplex, 10, 22kDa (NDUFB10), mRNA [NM_004548]
GFER	16	1976304	other	Homo sapiens growth factor, augmenter of liver regeneration (ERV1 homolog, S. cerevisiae) (GFER), mRNA [NM_005262];Homo sapiens growth factor, augmenter of liver regeneration (ERV1 homolog, S. cerevisiae) (GFER), mRNA [NM_005262]
NTHL1	16	2034668	enzyme	Homo sapiens nth endonuclease III-like 1 (E. coli) (NTHL1), mRNA [NM_002528]
ENST00000333503	16	2203001	enzyme	full-length cDNA clone CS0DK007YF11 of HeLa cells Cot 25-normalized of Homo sapiens (human). [CR607189];full-length cDNA clone CS0DK007YF11 of HeLa cells Cot 25-normalized of Homo sapiens (human). [CR607189]
E4F1	16	2225806	transcription regulator	Homo sapiens E4F transcription factor 1 (E4F1), mRNA [NM_004424];Homo sapiens E4F transcription factor 1, mRNA (cDNA clone IMAGE:3353716), partial cds. [BC001713]
DCI	16	2229998	enzyme	Homo sapiens dodecenoyl-Coenzyme A delta isomerase (3,2 trans-enoyl-Coenzyme A isomerase) (DCI), nuclear gene encoding mitochondrial protein, mRNA [NM_001919]
PDPK1	16	2583356	kinase	Homo sapiens 3-phosphoinositide dependent protein kinase-1 (PDPK1), transcript variant 1, mRNA [NM_002613];Homo sapiens 3-phosphoinositide dependent protein kinase-1 (PDPK1), transcript variant 1, mRNA [NM_002613];Homo sapiens 3-phosphoinositide dependent protein kinase-1 (PDPK1), transcript variant 1, mRNA [NM_002613]
LOC114984	16	2888030	N/A	Homo sapiens hypothetical protein BC014089 (LOC114984), mRNA [NM_138439];Homo sapiens hypothetical protein BC014089 (LOC114984), mRNA [NM_138439]
HCFC1R1	16	3012743	other	Homo sapiens host cell factor C1 regulator 1 (XPO1 dependent) (HCFC1R1), transcript variant 1, mRNA [NM_017885]
ZNF205	16	3109836	other	Homo sapiens zinc finger protein 205 (ZNF205), transcript variant 1, mRNA [NM_003456]
ZNF263	16	3280526	transcription regulator	Homo sapiens zinc finger protein 263 (ZNF263), mRNA [NM_005741]
ZNF434	16	3372834	transcription regulator	Homo sapiens zinc finger protein 434 (ZNF434), mRNA [NM_017810]
ZNF174	16	3397431	transcription regulator	Homo sapiens truncated zinc finger protein isoform (ZNF174) mRNA, complete cds. [AF542096];Homo sapiens zinc finger protein 174 (ZNF174), transcript variant 1, mRNA [NM_003450];Homo sapiens zinc finger protein 174 (ZNF174), transcript variant 1, mRNA [NM_003450]
CLUAP1	16	3526679	other	Homo sapiens clusterin associated protein 1 (CLUAP1), transcript variant 2, mRNA [NM_024793]
ADCY9	16	3954526	enzyme	Homo sapiens adenylate cyclase 9 (ADCY9), mRNA [NM_001116];Homo sapiens adenylate cyclase 9 (ADCY9), mRNA [NM_001116]
FAM100A	16	4599052	other	Homo sapiens family with sequence similarity 100, member A (FAM100A), mRNA [NM_145253]
ZNF500	16	4739818	other	Homo sapiens mRNA for KIAA0557 protein, partial cds. [AB011129];Homo sapiens zinc finger protein 500 (ZNF500), mRNA [NM_021646]
N-PAC	16	4797661	N/A	Homo sapiens cytokine-like nuclear factor n-pac (N-PAC), mRNA [NM_032569];Homo sapiens cytokine-like nuclear factor n-pac (N-PAC), mRNA [NM_032569]
ERCC4	16	13936854	enzyme	Homo sapiens excision repair cross-complementing rodent repair deficiency, complementation group 4 (ERCC4), mRNA [NM_005236]
PARN	16	14494953	enzyme	Homo sapiens poly(A)-specific ribonuclease (deadenylation nuclease) (PARN), mRNA [NM_002582];Homo sapiens poly(A)-specific ribonuclease (deadenylation nuclease) (PARN), mRNA [NM_002582];Homo sapiens poly(A)-specific ribonuclease (deadenylation nuclease) (PARN), mRNA [NM_002582]
C16orf63	16	15874186	other	Homo sapiens chromosome 16 open reading frame 63 (C16orf63), mRNA [NM_144600];Homo sapiens chromosome 16 open reading frame 63 (C16orf63), mRNA [NM_144600]
COQ7	16	18996640	other	Homo sapiens coenzyme Q7 homolog, ubiquinone (yeast) (COQ7), mRNA [NM_016138];Homo sapiens coenzyme Q7 homolog, ubiquinone (yeast) (COQ7), mRNA [NM_016138]
EXOD1	16	20707613	other	Homo sapiens exonuclease domain containing 1 (EXOD1), mRNA [NM_080663];Homo sapiens mRNA for KIAA1504 protein, partial cds. [AB040937]
COG7	16	23307859	transporter	Homo sapiens component of oligomeric golgi complex 7 (COG7), mRNA [NM_153603]
EARS2	16	23441251	enzyme	Homo sapiens glutamyl-tRNA synthetase 2 (mitochondrial)(putative) (EARS2), mRNA [NM_133451]
UBPH	16	23491264	N/A	Homo sapiens ubiquitin-binding protein homolog (UBPH), mRNA [NM_019116];Homo sapiens ubiquitin-binding protein homolog (UBPH), mRNA [NM_019116]
C16orf53	16	29737442	other	Homo sapiens chromosome 16 open reading frame 53 (C16orf53), mRNA [NM_024516];Homo sapiens chromosome 16 open reading frame 53 (C16orf53), mRNA [NM_024516]
LOC124446	16	29886902	N/A	Homo sapiens hypothetical protein BC017488 (LOC124446), mRNA [NM_194280]
CD2BP2	16	30271411	other	Homo sapiens mRNA for KIAA1178 protein, partial cds. [AB033004];Homo sapiens CD2 (cytoplasmic tail) binding protein 2 (CD2BP2), mRNA [NM_006110]
BX100298	16	30275787	N/A	BX100298 NCI_CGAP_Pr22 Homo sapiens cDNA clone IMAGp998I022937, mRNA sequence [BX100298]
ZNF747	16	30451069	other	Homo sapiens zinc finger protein 747 (ZNF747), mRNA [NM_023931]
ZNF688	16	30488587	other	Homo sapiens zinc finger protein 688 (ZNF688), transcript variant 1, mRNA [NM_145271]
ENST00000344771	16	30662876	transcription regulator	Homo sapiens mRNA for KIAA0309 gene, partial cds. [AB002307]
PHKG2	16	30674118	kinase	Homo sapiens phosphorylase kinase, gamma 2 (testis) (PHKG2), mRNA [NM_000294];Homo sapiens phosphorylase kinase, gamma 2 (testis) (PHKG2), mRNA [NM_000294]
TMEM142C	16	30872990	other	Homo sapiens transmembrane protein 142C (TMEM142C), mRNA [NM_152288]
MYST1	16	31046907	enzyme	Homo sapiens MYST histone acetyltransferase 1 (MYST1), mRNA [NM_032188]
C16orf58	16	31409682	other	Homo sapiens chromosome 16 open reading frame 58 (C16orf58), mRNA [NM_022744];Homo sapiens chromosome 16 open reading frame 58 (C16orf58), mRNA [NM_022744]
VPS35	16	45252445	transporter	Homo sapiens vacuolar protein sorting 35 (yeast) (VPS35), mRNA [NM_018206];Homo sapiens vacuolar protein sorting 35 (yeast) (VPS35), mRNA [NM_018206]
LOC388272	16	45394285	N/A	Homo sapiens similar to RIKEN cDNA 4921524J17 (LOC388272), mRNA [NM_001001436]
DNAJA2	16	45550430	enzyme	Homo sapiens DnaJ (Hsp40) homolog, subfamily A, member 2 (DNAJA2), mRNA [NM_005880]
N4BP1	16	47136607	other	Homo sapiens Nedd4 binding protein 1 (N4BP1), mRNA [NM_153029];Homo sapiens Nedd4 binding protein 1 (N4BP1), mRNA [NM_153029]
BRD7	16	48910678	transcription regulator	Homo sapiens bromodomain containing 7 (BRD7), mRNA [NM_013263]
NUDT21	16	55022601	other	Homo sapiens nudix (nucleoside diphosphate linked moiety X)-type motif 21 (NUDT21), mRNA [NM_007006];Homo sapiens nudix (nucleoside diphosphate linked moiety X)-type motif 21 (NUDT21), mRNA [NM_007006]
OGFOD1	16	55067713	other	Homo sapiens 2-oxoglutarate and iron-dependent oxygenase domain containing 1 (OGFOD1), mRNA [NM_018233]
NIP30	16	55754634	N/A	Homo sapiens NEFA-interacting nuclear protein NIP30 (NIP30), mRNA [NM_024946];Homo sapiens NEFA-interacting nuclear protein NIP30 (NIP30), mRNA [NM_024946]
CIAPIN1	16	56020351	other	Homo sapiens cytokine induced apoptosis inhibitor 1 (CIAPIN1), mRNA [NM_020313];Homo sapiens cytokine induced apoptosis inhibitor 1 (CIAPIN1), mRNA [NM_020313]
COQ9	16	56048915	other	Homo sapiens cDNA PSEC0129 fis, clone PLACE1004170. [AK075438];Homo sapiens coenzyme Q9 homolog (S. cerevisiae) (COQ9), mRNA [NM_020312]
POLR2C	16	56062851	enzyme	Homo sapiens polymerase (RNA) II (DNA directed) polypeptide C, 33kDa (POLR2C), mRNA [NM_032940]
GPR56	16	56256130	G-protein coupled receptor	Homo sapiens G protein-coupled receptor 56 (GPR56), transcript variant 3, mRNA [NM_201525];Homo sapiens G protein-coupled receptor 56 (GPR56), transcript variant 3, mRNA [NM_201525]
KATNB1	16	56347434	enzyme	Homo sapiens katanin p80 (WD repeat containing) subunit B 1 (KATNB1), mRNA [NM_005886]
C16orf57	16	56608772	other	Homo sapiens chromosome 16 open reading frame 57, mRNA (cDNA clone IMAGE:3506308), complete cds. [BC010099];Homo sapiens chromosome 16 open reading frame 57 (C16orf57), mRNA [NM_024598];Homo sapiens chromosome 16 open reading frame 57 (C16orf57), mRNA [NM_024598]
GTL3	16	56706220	N/A	Homo sapiens gene trap locus 3 (mouse) (GTL3), mRNA [NM_013242]
CSNK2A2	16	56749740	kinase	Homo sapiens casein kinase 2, alpha prime polypeptide (CSNK2A2), mRNA [NM_001896]
FLJ43934	16	56751432	N/A	Homo sapiens cDNA FLJ43934 fis, clone TESTI4013735. [AK125922]
CNOT1	16	57122247	other	Homo sapiens CCR4-NOT transcription complex, subunit 1 (CNOT1), transcript variant 1, mRNA [NM_016284];Homo sapiens CCR4-NOT transcription complex, subunit 1 (CNOT1), transcript variant 1, mRNA [NM_016284];Homo sapiens CCR4-NOT transcription complex, subunit 1 (CNOT1), transcript variant 2, mRNA [NM_206999]
FAM96B	16	65525086	other	Homo sapiens family with sequence similarity 96, member B (FAM96B), mRNA [NM_016062]
CBFB	16	65660143	transcription regulator	Homo sapiens core-binding factor, beta subunit (CBFB), transcript variant 1, mRNA [NM_022845];Homo sapiens core-binding factor, beta subunit (CBFB), transcript variant 2, mRNA [NM_001755]
TRADD	16	65745752	other	Homo sapiens TNFRSF1A-associated via death domain (TRADD), transcript variant 2, mRNA [NM_153425]
E2F4	16	65789599	transcription regulator	Homo sapiens E2F transcription factor 4, p107/p130-binding (E2F4), mRNA [NM_001950];Homo sapiens E2F transcription factor 4, p107/p130-binding (E2F4), mRNA [NM_001950]
DDX28	16	66612812	enzyme	Homo sapiens DEAD (Asp-Glu-Ala-Asp) box polypeptide 28 (DDX28), nuclear gene encoding mitochondrial protein, mRNA [NM_018380]
SLC7A6OS	16	66892148	other	Homo sapiens solute carrier family 7, member 6 opposite strand (SLC7A6OS), mRNA [NM_032178]
CIRH1A	16	67757691	other	Homo sapiens cirrhosis, autosomal recessive 1A (cirhin) (CIRH1A), mRNA [NM_032830];Homo sapiens cirrhosis, autosomal recessive 1A (cirhin) (CIRH1A), mRNA [NM_032830]
VPS4A	16	67917074	other	Homo sapiens vacuolar protein sorting 4 homolog A (S. cerevisiae) (VPS4A), mRNA [NM_013245];Homo sapiens cDNA FLJ35053 fis, clone OCBBF2018362. [AK092372]
NIP7	16	67933164	other	Homo sapiens nuclear import 7 homolog (S. cerevisiae) (NIP7), mRNA [NM_016101]
NOB1	16	68337209	other	Homo sapiens NIN1/RPN12 binding protein 1 homolog (S. cerevisiae) (NOB1), mRNA [NM_014062];Homo sapiens NIN1/RPN12 binding protein 1 homolog (S. cerevisiae) (NOB1), mRNA [NM_014062]
DDX19B	16	68921325	enzyme	Homo sapiens DEAD (Asp-Glu-Ala-As) box polypeptide 19B (DDX19B), transcript variant 1, mRNA [NM_007242]
COG4	16	69073255	transporter	Homo sapiens component of oligomeric golgi complex 4 (COG4), mRNA [NM_015386]
VAC14	16	69312700	other	Homo sapiens Vac14 homolog (S. cerevisiae) (VAC14), mRNA [NM_018052];Homo sapiens Vac14 homolog (S. cerevisiae) (VAC14), mRNA [NM_018052];Human Tax1 binding protein mRNA, partial cds. [U25801]
KIAA0174	16	70519780	other	Homo sapiens KIAA0174 (KIAA0174), mRNA [NM_014761];Homo sapiens KIAA0174 (KIAA0174), mRNA [NM_014761];Homo sapiens KIAA0174 (KIAA0174), mRNA [NM_014761]
DHODH	16	70615789	enzyme	Homo sapiens dihydroorotate dehydrogenase (DHODH), nuclear gene encoding mitochondrial protein, transcript variant 1, mRNA [NM_001361]
TXNL4B	16	70678100	enzyme	Homo sapiens thioredoxin-like 4B (TXNL4B), mRNA [NM_017853];Homo sapiens thioredoxin-like 4B (TXNL4B), mRNA [NM_017853];Homo sapiens thioredoxin-like 4B (TXNL4B), mRNA [NM_017853]
DHX38	16	70699932	enzyme	Homo sapiens DEAH (Asp-Glu-Ala-His) box polypeptide 38 (DHX38), mRNA [NM_014003]
PSMD7	16	72897603	other	Homo sapiens proteasome (prosome, macropain) 26S subunit, non-ATPase, 7 (Mov34 homolog) (PSMD7), mRNA [NM_002811]
GLG1	16	73044639	other	Homo sapiens golgi apparatus protein 1 (GLG1), mRNA [NM_012201];Homo sapiens golgi apparatus protein 1 (GLG1), mRNA [NM_012201]
WDR59	16	73465416	transporter	Homo sapiens WD repeat domain 59 (WDR59), mRNA [NM_030581]
ZNRF1	16	73697123	other	Homo sapiens zinc and ring finger 1 (ZNRF1), mRNA [NM_032268];Homo sapiens zinc and ring finger 1 (ZNRF1), mRNA [NM_032268];Homo sapiens zinc and ring finger 1 (ZNRF1), mRNA [NM_032268];Homo sapiens zinc and ring finger 1 (ZNRF1), mRNA [NM_032268]
CFDP1	16	73986580	other	Homo sapiens craniofacial development protein 1 (CFDP1), mRNA [NM_006324]
LOC124491	16	74036910	N/A	Homo sapiens mRNA; cDNA DKFZp686O1555 (from clone DKFZp686O1555). [BX648484];Homo sapiens LOC124491 (LOC124491), mRNA [NM_145254]
MON1B	16	75788342	other	Homo sapiens MON1 homolog B (yeast) (MON1B), mRNA [NM_014940];Homo sapiens MON1 homolog B (yeast) (MON1B), mRNA [NM_014940];Homo sapiens mRNA for KIAA0872 protein, partial cds. [AB020679]
C16orf61	16	79567445	other	Homo sapiens chromosome 16 open reading frame 61 (C16orf61), mRNA [NM_020188]
BC039021	16	79622537	other	Homo sapiens cDNA clone IMAGE:6043059, partial cds. [BC039021]
ASCIZ	16	79636895	N/A	Homo sapiens ATM/ATR-Substrate Chk2-Interacting Zn2+-finger protein (ASCIZ), mRNA [NM_015251];Homo sapiens ATM/ATR-Substrate Chk2-Interacting Zn2+-finger protein (ASCIZ), mRNA [NM_015251];Homo sapiens ATM/ATR-Substrate Chk2-Interacting Zn2+-finger protein (ASCIZ), mRNA [NM_015251]
GAN	16	79970901	other	Homo sapiens giant axonal neuropathy (gigaxonin) (GAN), mRNA [NM_022041]
MLYCD	16	82506636	enzyme	Homo sapiens malonyl-CoA decarboxylase (MLYCD), nuclear gene encoding mitochondrial protein, mRNA [NM_012213];Homo sapiens malonyl-CoA decarboxylase (MLYCD), nuclear gene encoding mitochondrial protein, mRNA [NM_012213]
TAF1C	16	82769632	transcription regulator	Homo sapiens TATA box binding protein (TBP)-associated factor, RNA polymerase I, C, 110kDa (TAF1C), transcript variant 1, mRNA [NM_005679];Homo sapiens TATA box binding protein (TBP)-associated factor, RNA polymerase I, C, 110kDa (TAF1C), transcript variant 1, mRNA [NM_005679]
KIAA1609	16	83070048	other	Homo sapiens KIAA1609 (KIAA1609), mRNA [NM_020947];Homo sapiens KIAA1609 (KIAA1609), mRNA [NM_020947]
C16orf44	16	83255410	other	Homo sapiens chromosome 16 open reading frame 44 (C16orf44), mRNA [NM_024731];Homo sapiens mRNA for FLJ00127 protein. [AK074056]
USP10	16	83353043	peptidase	Homo sapiens ubiquitin specific peptidase 10 (USP10), mRNA [NM_005153];Homo sapiens ubiquitin specific peptidase 10 (USP10), mRNA [NM_005153]
ZDHHC7	16	83565954	enzyme	Homo sapiens zinc finger, DHHC-type containing 7 (ZDHHC7), mRNA [NM_017740];Homo sapiens zinc finger, DHHC-type containing 7 (ZDHHC7), mRNA [NM_017740]
COX4NB	16	84370577	other	Homo sapiens COX4 neighbor (COX4NB), mRNA [NM_006067]
COX4I1	16	84395439	enzyme	Homo sapiens cytochrome c oxidase subunit IV isoform 1 (COX4I1), mRNA [NM_001861];Homo sapiens cytochrome c oxidase subunit IV isoform 1 (COX4I1), mRNA [NM_001861];Homo sapiens cytochrome c oxidase subunit IV isoform 1, mRNA (cDNA clone IMAGE:5240622), complete cds. [BC047869]
MTHFSD	16	85123481	other	Homo sapiens methenyltetrahydrofolate synthetase domain containing (MTHFSD), mRNA [NM_022764];Homo sapiens cDNA FLJ43025 fis, clone BRTHA2018707. [AK125015]
FBXO31	16	85907306	other	Homo sapiens cDNA: FLJ22477 fis, clone HRC10815. [AK026130];Homo sapiens F-box protein 31 (FBXO31), mRNA [NM_024735]
MAP1LC3B	16	85994889	other	Homo sapiens microtubule-associated protein 1 light chain 3 beta (MAP1LC3B), mRNA [NM_022818];Homo sapiens microtubule-associated protein 1 light chain 3 beta (MAP1LC3B), mRNA [NM_022818];Homo sapiens microtubule-associated protein 1 light chain 3 beta (MAP1LC3B), mRNA [NM_022818]
ZCCHC14	16	86000218	other	Homo sapiens zinc finger, CCHC domain containing 14 (ZCCHC14), mRNA [NM_015144];Homo sapiens zinc finger, CCHC domain containing 14 (ZCCHC14), mRNA [NM_015144]
KLHDC4	16	86300147	other	Homo sapiens unknown mRNA. [AY251274];Homo sapiens unknown mRNA. [AY251274];Homo sapiens kelch domain containing 4 (KLHDC4), mRNA [NM_017566]
SLC7A5	16	86423523	transporter	Homo sapiens solute carrier family 7 (cationic amino acid transporter, y+ system), member 5 (SLC7A5), mRNA [NM_003486];Homo sapiens solute carrier family 7 (cationic amino acid transporter, y+ system), member 5 (SLC7A5), mRNA [NM_003486]
NHN1	16	87222009	N/A	Homo sapiens conserved nuclear protein NHN1 (NHN1), mRNA [NM_144604]
MVD	16	87247239	enzyme	Homo sapiens mevalonate (diphospho) decarboxylase (MVD), mRNA [NM_002461]
LOC348180	16	87307606	N/A	Homo sapiens hypothetical protein LOC348180, isoform 1 (LOC348180), transcript variant 2, mRNA [NM_001012762]
FAM38A	16	87309732	other	Homo sapiens family with sequence similarity 38, member A (FAM38A), mRNA [NM_014745]
APRT	16	87403518	enzyme	Homo sapiens adenine phosphoribosyltransferase (APRT), transcript variant 1, mRNA [NM_000485]
GALNS	16	87411930	enzyme	Homo sapiens galactosamine (N-acetyl)-6-sulfate sulfatase (Morquio syndrome, mucopolysaccharidosis type IVA) (GALNS), mRNA [NM_000512]
LOC197322	16	87740659	N/A	Homo sapiens hypothetical protein LOC197322 (LOC197322), mRNA [NM_174917];Homo sapiens mRNA for FLJ00299 protein. [AK090408];Homo sapiens hypothetical protein LOC197322 (LOC197322), mRNA [NM_174917]
ANKRD11	16	87870349	other	Homo sapiens ankyrin repeat domain 11 (ANKRD11), mRNA [NM_013275];Homo sapiens ankyrin repeat domain 11 (ANKRD11), mRNA [NM_013275];Homo sapiens cDNA FLJ36443 fis, clone THYMU2012891. [AK093762];Homo sapiens ankyrin repeat domain 11 (ANKRD11), mRNA [NM_013275];Homo sapiens ankyrin repeat domain 11 (ANKRD11), mRNA [NM_013275]
SPG7	16	88144438	peptidase	Homo sapiens spastic paraplegia 7, paraplegin (pure and complicated autosomal recessive) (SPG7), nuclear gene encoding mitochondrial protein, transcript variant 2, mRNA [NM_199367];Homo sapiens spastic paraplegia 7, paraplegin (pure and complicated autosomal recessive) (SPG7), nuclear gene encoding mitochondrial protein, transcript variant 1, mRNA [NM_003119];Homo sapiens spastic paraplegia 7, pa…
RPL13	16	88156571	other	Homo sapiens ribosomal protein L13 (RPL13), transcript variant 2, mRNA [NM_033251];Homo sapiens ribosomal protein L13 (RPL13), transcript variant 2, mRNA [NM_033251];Homo sapiens ribosomal protein L13 (RPL13), transcript variant 2, mRNA [NM_033251];Homo sapiens ribosomal protein L13 (RPL13), transcript variant 2, mRNA [NM_033251]
PCOLN3	16	88241013	peptidase	Homo sapiens procollagen (type III) N-endopeptidase (PCOLN3), mRNA [NM_002768];Homo sapiens procollagen (type III) N-endopeptidase (PCOLN3), mRNA [NM_002768]
C16orf7	16	88301370	transporter	Homo sapiens chromosome 16 open reading frame 7 (C16orf7), mRNA [NM_004913]
ZNF276	16	88332161	other	Homo sapiens zinc finger protein 276 (ZNF276), mRNA [NM_152287];Homo sapiens zinc finger protein 276 (ZNF276), mRNA [NM_152287]
TCF25	16	88482136	transcription regulator	Homo sapiens transcription factor 25 (basic helix-loop-helix) (TCF25), mRNA [NM_014972];Homo sapiens transcription factor 25 (basic helix-loop-helix) (TCF25), mRNA [NM_014972];Homo sapiens transcription factor 25 (basic helix-loop-helix) (TCF25), mRNA [NM_014972]
FLJ20186	16	88555871	N/A	Homo sapiens hypothetical protein FLJ20186 (FLJ20186), transcript variant 2, mRNA [NM_017702];Homo sapiens hypothetical protein FLJ20186 (FLJ20186), transcript variant 2, mRNA [NM_017702];Homo sapiens hypothetical protein FLJ20186 (FLJ20186), transcript variant 1, mRNA [NM_207514]
MGC16385	16	88564700	N/A	Homo sapiens hypothetical protein MGC16385 (MGC16385), mRNA [NM_145039];Homo sapiens hypothetical protein MGC16385 (MGC16385), mRNA [NM_145039]
GEMIN4	17	594815	other	Homo sapiens gem (nuclear organelle) associated protein 4 (GEMIN4), mRNA [NM_015721];Homo sapiens gem (nuclear organelle) associated protein 4 (GEMIN4), mRNA [NM_015721]
RNMTL1	17	642292	enzyme	Homo sapiens RNA methyltransferase like 1 (RNMTL1), mRNA [NM_018146]
PRPF8	17	1501233	other	Homo sapiens PRP8 pre-mRNA processing factor 8 homolog (S. cerevisiae) (PRPF8), mRNA [NM_006445];Homo sapiens PRP8 pre-mRNA processing factor 8 homolog (S. cerevisiae) (PRPF8), mRNA [NM_006445]
RPA1	17	1747916	other	Homo sapiens replication protein A1, 70kDa (RPA1), mRNA [NM_002945]
DPH1	17	1893230	other	Homo sapiens DPH1 homolog (S. cerevisiae) (DPH1), mRNA [NM_001383];Homo sapiens DPH1 homolog (S. cerevisiae) (DPH1), mRNA [NM_001383]
FLII	17	18089623	other	Homo sapiens flightless I homolog (Drosophila) (FLII), mRNA [NM_002018]
CRKRS	17	34941355	kinase	Homo sapiens Cdc2-related kinase, arginine/serine-rich (CRKRS), mRNA [NM_016507]
STARD3	17	35069807	transporter	Homo sapiens START domain containing 3 (STARD3), mRNA [NM_006804];Homo sapiens START domain containing 3 (STARD3), mRNA [NM_006804]
PNMT	17	35080100	enzyme	Homo sapiens phenylethanolamine N-methyltransferase (PNMT), mRNA [NM_002686]
PERLD1	17	35081007	enzyme	Homo sapiens per1-like domain containing 1 (PERLD1), mRNA [NM_033419];Homo sapiens per1-like domain containing 1 (PERLD1), mRNA [NM_033419]
ERBB2	17	35129266	kinase	Homo sapiens v-erb-b2 erythroblastic leukemia viral oncogene homolog 2, neuro/glioblastoma derived oncogene homolog (avian) (ERBB2), transcript variant 2, mRNA [NM_001005862];Homo sapiens v-erb-b2 erythroblastic leukemia viral oncogene homolog 2, neuro/glioblastoma derived oncogene homolog (avian) (ERBB2), transcript variant 2, mRNA [NM_001005862]
C17orf37	17	35139053	other	Homo sapiens chromosome 17 open reading frame 37 (C17orf37), mRNA [NM_032339]
GRB7	17	35155907	other	Homo sapiens growth factor receptor-bound protein 7 (GRB7), transcript variant 1, mRNA [NM_005310]
GSDML	17	35315681	other	Homo sapiens gasdermin-like (GSDML), transcript variant 2, mRNA [NM_018530]
ORMDL3	17	35332004	other	Homo sapiens ORM1-like 3 (S. cerevisiae) (ORMDL3), mRNA [NM_139280];Homo sapiens ORM1-like 3 (S. cerevisiae) (ORMDL3), mRNA [NM_139280]
PHB	17	44841688	transcription regulator	Homo sapiens prohibitin (PHB), mRNA [NM_002634];Homo sapiens prohibitin (PHB), mRNA [NM_002634];Homo sapiens prohibitin (PHB), mRNA [NM_002634]
SPOP	17	45033168	other	Homo sapiens speckle-type POZ protein (SPOP), transcript variant 1, mRNA [NM_001007226];Homo sapiens speckle-type POZ protein (SPOP), transcript variant 1, mRNA [NM_001007226]
SLC35B1	17	45136531	transporter	Homo sapiens solute carrier family 35, member B1 (SLC35B1), mRNA [NM_005827]
XYLT2	17	45793439	enzyme	Homo sapiens xylosyltransferase II (XYLT2), mRNA [NM_022167]
MRPL27	17	45800491	other	Homo sapiens mitochondrial ribosomal protein L27 (MRPL27), nuclear gene encoding mitochondrial protein, transcript variant 1, mRNA [NM_016504]
LRRC59	17	45813787	other	Homo sapiens leucine rich repeat containing 59 (LRRC59), mRNA [NM_018509]
BC002350	17	45815576	N/A	Homo sapiens cDNA clone IMAGE:2820510. [BC002350]
RSAD1	17	45918054	other	Homo sapiens radical S-adenosyl methionine domain containing 1 (RSAD1), mRNA [NM_018346]
EPN3	17	45974514	other	Homo sapiens epsin 3 (EPN3), mRNA [NM_017957];Homo sapiens epsin 3 (EPN3), mRNA [NM_017957]
ENST00000314984	17	46152049	N/A	GB|AB065572.1|BAC05806.1 seven transmembrane helix receptor [Homo sapiens] [NP511180]
NME1	17	46593608	kinase	Homo sapiens non-metastatic cells 1, protein (NM23A) expressed in (NME1), transcript variant 1, mRNA [NM_198175]
NME2	17	46603918	kinase	Homo sapiens non-metastatic cells 2, protein (NM23B) expressed in (NME2), transcript variant 1, mRNA [NM_002512]
MRPS23	17	53281605	other	Homo sapiens mitochondrial ribosomal protein S23 (MRPS23), nuclear gene encoding mitochondrial protein, mRNA [NM_016070]
MKS1	17	53640784	other	Homo sapiens cDNA FLJ20345 fis, clone HEP13723. [AK000352];Homo sapiens Meckel syndrome, type 1 (MKS1), mRNA [NM_017777]
SUPT4H1	17	53778039	transcription regulator	Homo sapiens suppressor of Ty 4 homolog 1 (S. cerevisiae) (SUPT4H1), mRNA [NM_003168];Homo sapiens suppressor of Ty 4 homolog 1 (S. cerevisiae) (SUPT4H1), mRNA [NM_003168]
MTMR4	17	53923441	phosphatase	Homo sapiens myotubularin related protein 4 (MTMR4), mRNA [NM_004687];Homo sapiens myotubularin related protein 4 (MTMR4), mRNA [NM_004687]
BX094072	17	53951258	N/A	BX094072 Soares fetal liver spleen 1NFLS Homo sapiens cDNA clone IMAGp998J18385, mRNA sequence [BX094072]
TRIM37	17	54422941	other	Homo sapiens tripartite motif-containing 37 (TRIM37), transcript variant 2, mRNA [NM_001005207];Homo sapiens tripartite motif-containing 37 (TRIM37), transcript variant 1, mRNA [NM_015294]
FAM33A	17	54555251	other	Homo sapiens family with sequence similarity 33, member A (FAM33A), mRNA [NM_182620];Homo sapiens family with sequence similarity 33, member A (FAM33A), mRNA [NM_182620];Homo sapiens family with sequence similarity 33, member A (FAM33A), mRNA [NM_182620];Homo sapiens family with sequence similarity 33, member A (FAM33A), mRNA [NM_182620]
AF090926	17	55063733	other	Homo sapiens clone HQ0456 PRO0456 mRNA, complete cds. [AF090926]
CLTC	17	55126681	other	Homo sapiens clathrin, heavy polypeptide (Hc) (CLTC), mRNA [NM_004859]
PTRH2	17	55129582	enzyme	Homo sapiens peptidyl-tRNA hydrolase 2 (PTRH2), nuclear gene encoding mitochondrial protein, transcript variant 1, mRNA [NM_001015509]
TUBD1	17	55292536	other	Homo sapiens tubulin, delta 1 (TUBD1), mRNA [NM_016261]
RPS6KB1	17	55374807	kinase	Homo sapiens ribosomal protein S6 kinase, 70kDa, polypeptide 1, mRNA (cDNA clone IMAGE:5271809), complete cds. [BC036033];Homo sapiens ribosomal protein S6 kinase, 70kDa, polypeptide 1 (RPS6KB1), mRNA [NM_003161];Homo sapiens ribosomal protein S6 kinase, 70kDa, polypeptide 1 (RPS6KB1), mRNA [NM_003161];Homo sapiens ribosomal protein S6 kinase, 70kDa, polypeptide 1 (RPS6KB1), mRNA [NM_003161]
ABC1	17	55475994	transporter	Homo sapiens amplified in breast cancer 1 (ABC1), mRNA [NM_022070]
USP32	17	55611363	enzyme	Homo sapiens ubiquitin specific peptidase 32 (USP32), mRNA [NM_032582];Homo sapiens ubiquitin specific peptidase 32 (USP32), mRNA [NM_032582]
PPM1D	17	56096417	phosphatase	Homo sapiens protein phosphatase 1D magnesium-dependent, delta isoform (PPM1D), mRNA [NM_003620]
INTS2	17	57298052	other	Homo sapiens integrator complex subunit 2 (INTS2), mRNA [NM_020748]
THRAP1	17	57413072	transcription regulator	Homo sapiens thyroid hormone receptor associated protein 1 (THRAP1), mRNA [NM_005121];Homo sapiens thyroid hormone receptor associated protein 1 (THRAP1), mRNA [NM_005121]
TLK2	17	58014344	kinase	Homo sapiens tousled-like kinase 2 (TLK2), mRNA [NM_006852];Homo sapiens tousled-like kinase 2 (TLK2), mRNA [NM_006852]
WDR68	17	59021089	other	Homo sapiens WD repeat domain 68 (WDR68), mRNA [NM_005828];Homo sapiens WD repeat domain 68 (WDR68), mRNA [NM_005828];Homo sapiens WD repeat domain 68 (WDR68), mRNA [NM_005828];Homo sapiens WD repeat domain 68 (WDR68), mRNA [NM_005828]
CCDC44	17	59038544	other	Homo sapiens coiled-coil domain containing 44 (CCDC44), mRNA [NM_016360]
POLG2	17	59906929	enzyme	Homo sapiens polymerase (DNA directed), gamma 2, accessory subunit (POLG2), mRNA [NM_007215]
CCDC45	17	59961938	other	Homo sapiens coiled-coil domain containing 45 (CCDC45), mRNA [NM_138363];Homo sapiens coiled-coil domain containing 45 (CCDC45), mRNA [NM_138363]
ENST00000356126	17	62764840	other	Homo sapiens cDNA FLJ37822 fis, clone BRSSN2004657. [AK095141]
PSMD12	17	62768204	other	Homo sapiens proteasome (prosome, macropain) 26S subunit, non-ATPase, 12 (PSMD12), mRNA [NM_002816];Homo sapiens proteasome (prosome, macropain) 26S subunit, non-ATPase, 12 (PSMD12), mRNA [NM_002816]
FALZ	17	63361161	transcription regulator	Homo sapiens fetal Alzheimer antigen (FALZ), transcript variant 2, mRNA [NM_004459];Homo sapiens fetal Alzheimer antigen (FALZ), transcript variant 1, mRNA [NM_182641]
KPNA2	17	63473120	transporter	Homo sapiens karyopherin alpha 2 (RAG cohort 1, importin alpha 1) (KPNA2), mRNA [NM_002266]
FAM104A	17	68722528	other	Homo sapiens family with sequence similarity 104, member A (FAM104A), mRNA [NM_032837];Homo sapiens family with sequence similarity 104, member A (FAM104A), mRNA [NM_032837];Homo sapiens family with sequence similarity 104, member A (FAM104A), mRNA [NM_032837]
C17orf80	17	68750268	other	Homo sapiens chromosome 17 open reading frame 80 (C17orf80), mRNA [NM_017941];Homo sapiens HLC-8 mRNA, complete cds. [AY163812]
RPL38	17	69717028	other	Homo sapiens ribosomal protein L38 (RPL38), transcript variant 1, mRNA [NM_000999]
NAT9	17	70278537	other	Homo sapiens N-acetyltransferase 9 (NAT9), mRNA [NM_015654]
ICT1	17	70528873	enzyme	Homo sapiens immature colon carcinoma transcript 1 (ICT1), mRNA [NM_001545]
ATP5H	17	70546632	enzyme	Homo sapiens ATP synthase, H+ transporting, mitochondrial F0 complex, subunit d (ATP5H), nuclear gene encoding mitochondrial protein, transcript variant 1, mRNA [NM_006356]
ARMC7	17	70637653	other	Homo sapiens armadillo repeat containing 7 (ARMC7), mRNA [NM_024585]
NT5C	17	70638242	phosphatase	Homo sapiens 5', 3'-nucleotidase, cytosolic (NT5C), mRNA [NM_014595]
HN1	17	70643664	other	Homo sapiens hematological and neurological expressed 1 (HN1), transcript variant 3, mRNA [NM_001002033];Homo sapiens hematological and neurological expressed 1 (HN1), transcript variant 3, mRNA [NM_001002033]
SUMO2	17	70675786	other	Homo sapiens SMT3 suppressor of mif two 3 homolog 2 (S. cerevisiae) (SUMO2), transcript variant 1, mRNA [NM_006937];Homo sapiens SMT3 suppressor of mif two 3 homolog 2 (S. cerevisiae) (SUMO2), transcript variant 1, mRNA [NM_006937];Homo sapiens SMT3 suppressor of mif two 3 homolog 2 (S. cerevisiae) (SUMO2), transcript variant 1, mRNA [NM_006937];Homo sapiens SMT3 suppressor of mif two 3 homolog 2…
NUP85	17	70742467	other	Homo sapiens nucleoporin 85kDa (NUP85), mRNA [NM_024844]
GGA3	17	70744574	transporter	Homo sapiens golgi associated, gamma adaptin ear containing, ARF binding protein 3 (GGA3), transcript variant long, mRNA [NM_138619]
MRPS7	17	70770351	other	Homo sapiens mitochondrial ribosomal protein S7 (MRPS7), nuclear gene encoding mitochondrial protein, mRNA [NM_015971]
TSEN54	17	71031254	other	Homo sapiens cDNA FLJ37147 fis, clone BRACE2025316, weakly similar to tRNA-splicing endonuclease subunit. [AK094466];Homo sapiens tRNA splicing endonuclease 54 homolog (S. cerevisiae) (TSEN54), mRNA [NM_207346]
LLGL2	17	71075818	other	Homo sapiens lethal giant larvae homolog 2 (Drosophila) (LLGL2), transcript variant 2, mRNA [NM_001015002];Homo sapiens lethal giant larvae homolog 2 (Drosophila) (LLGL2), transcript variant 1, mRNA [NM_004524]
SAP30BP	17	71212712	transcription regulator	Homo sapiens SAP30 binding protein (SAP30BP), mRNA [NM_013260];Homo sapiens SAP30 binding protein (SAP30BP), mRNA [NM_013260]
MRPL38	17	71407664	other	Homo sapiens mitochondrial ribosomal protein L38 (MRPL38), nuclear gene encoding mitochondrial protein, mRNA [NM_032478];Homo sapiens mitochondrial ribosomal protein L38 (MRPL38), nuclear gene encoding mitochondrial protein, mRNA [NM_032478]
ACOX1	17	71453971	enzyme	Homo sapiens acyl-Coenzyme A oxidase 1, palmitoyl (ACOX1), transcript variant 1, mRNA [NM_004035];Homo sapiens acyl-Coenzyme A oxidase 1, palmitoyl (ACOX1), transcript variant 1, mRNA [NM_004035];Homo sapiens acyl-Coenzyme A oxidase 1, palmitoyl (ACOX1), transcript variant 1, mRNA [NM_004035]
EXOC7	17	71590236	transporter	Homo sapiens exocyst complex component 7 (EXOC7), transcript variant 1, mRNA [NM_001013839];Homo sapiens exocyst complex component 7 (EXOC7), transcript variant 1, mRNA [NM_001013839];Homo sapiens exocyst complex component 7 (EXOC7), transcript variant 1, mRNA [NM_001013839]
PRPSAP1	17	71818892	other	Homo sapiens phosphoribosyl pyrophosphate synthetase-associated protein 1 (PRPSAP1), mRNA [NM_002766]
HM13	20	29605716	peptidase	Homo sapiens histocompatibility (minor) 13 (HM13), transcript variant 4, mRNA [NM_178582];Homo sapiens histocompatibility (minor) 13 (HM13), transcript variant 2, mRNA [NM_178580]
TM9SF4	20	30215657	transporter	Homo sapiens transmembrane 9 superfamily protein member 4 (TM9SF4), mRNA [NM_014742];Homo sapiens transmembrane 9 superfamily protein member 4 (TM9SF4), mRNA [NM_014742]
KIF3B	20	30379512	transporter	Homo sapiens kinesin family member 3B (KIF3B), mRNA [NM_004798];Homo sapiens kinesin family member 3B (KIF3B), mRNA [NM_004798];Homo sapiens kinesin family member 3B (KIF3B), mRNA [NM_004798]
PHF20	20	33975499	other	Homo sapiens PHD finger protein 20 (PHF20), mRNA [NM_016436];Homo sapiens cDNA FLJ33479 fis, clone BRAMY2002739. [AK090798];Homo sapiens PHD finger protein 20 (PHF20), mRNA [NM_016436];Homo sapiens PHD finger protein 20 (PHF20), mRNA [NM_016436];Homo sapiens PHD finger protein 20 (PHF20), mRNA [NM_016436]
C20orf4	20	34308058	other	Homo sapiens chromosome 20 open reading frame 4 (C20orf4), mRNA [NM_015511]
CTNNBL1	20	35864821	other	Homo sapiens catenin, beta like 1 (CTNNBL1), mRNA [NM_030877]
C20orf111	20	42259171	kinase	Homo sapiens chromosome 20 open reading frame 111 (C20orf111), mRNA [NM_016470]
YWHAB	20	42969233	other	Homo sapiens tyrosine 3-monooxygenase/tryptophan 5-monooxygenase activation protein, beta polypeptide (YWHAB), transcript variant 1, mRNA [NM_003404];Homo sapiens tyrosine 3-monooxygenase/tryptophan 5-monooxygenase activation protein, beta polypeptide (YWHAB), transcript variant 1, mRNA [NM_003404]
CSE1L	20	47146357	transporter	Homo sapiens CSE1 chromosome segregation 1-like (yeast) (CSE1L), mRNA [NM_001316]
STAU1	20	47163731	transporter	Homo sapiens staufen, RNA binding protein, homolog 1 (Drosophila) (STAU1), transcript variant T3, mRNA [NM_017453]
Kua-UEV	20	48132583	N/A	Homo sapiens ubiquitin-conjugating enzyme E2 variant 1 (Kua-UEV), transcript variant 1, mRNA [NM_199203];Homo sapiens ubiquitin-conjugating enzyme E2 variant 1 (Kua-UEV), transcript variant 1, mRNA [NM_199203];Homo sapiens ubiquitin-conjugating enzyme E2 variant 1 (Kua-UEV), transcript variant 1, mRNA [NM_199203];Homo sapiens ubiquitin-conjugating enzyme E2 variant 1 (Kua-UEV), transcript variant…
PTPN1	20	48634294	phosphatase	Homo sapiens protein tyrosine phosphatase, non-receptor type 1 (PTPN1), mRNA [NM_002827]
DPM1	20	48986102	enzyme	Homo sapiens dolichyl-phosphate mannosyltransferase polypeptide 1, catalytic subunit (DPM1), mRNA [NM_003859]
MOCS3	20	49010017	enzyme	Homo sapiens molybdenum cofactor synthesis 3 (MOCS3), mRNA [NM_014484]
ATP9A	20	49683437	transporter	Homo sapiens ATPase, Class II, type 9A (ATP9A), mRNA [NM_006045];Homo sapiens ATPase, Class II, type 9A (ATP9A), mRNA [NM_006045]
PFDN4	20	52265292	other	Homo sapiens prefoldin subunit 4 (PFDN4), mRNA [NM_002623]
CSTF1	20	54412418	other	Homo sapiens cleavage stimulation factor, 3' pre-RNA, subunit 1, 50kDa (CSTF1), transcript variant 2, mRNA [NM_001324]
C20orf43	20	54502158	other	Homo sapiens chromosome 20 open reading frame 43, mRNA (cDNA clone IMAGE:3615348), complete cds. [BC002769];Homo sapiens chromosome 20 open reading frame 43 (C20orf43), mRNA [NM_016407]
RAE1	20	55382159	other	Homo sapiens RAE1 RNA export 1 homolog (S. pombe) (RAE1), transcript variant 2, mRNA [NM_001015885]
RAB22A	20	56371722	enzyme	Homo sapiens RAB22A, member RAS oncogene family (RAB22A), mRNA [NM_020673];Homo sapiens RAB22A, member RAS oncogene family (RAB22A), mRNA [NM_020673]
VAPB	20	56453620	other	Homo sapiens VAMP (vesicle-associated membrane protein)-associated protein B and C (VAPB), mRNA [NM_004738]
STX16	20	56684956	transporter	Homo sapiens syntaxin 16 (STX16), transcript variant 1, mRNA [NM_001001433];Homo sapiens syntaxin 16 (STX16), transcript variant 1, mRNA [NM_001001433]
NPEPL1	20	56725052	peptidase	Homo sapiens aminopeptidase-like 1 (NPEPL1), mRNA [NM_024663];Homo sapiens aminopeptidase-like 1 (NPEPL1), mRNA [NM_024663];Homo sapiens cDNA FLJ42065 fis, clone SYNOV2006430. [AK124059]
SLMO2	20	57042835	#N/A	Homo sapiens chromosome 20 open reading frame 45 (C20orf45), mRNA [NM_016045];Homo sapiens chromosome 20 open reading frame 45 (C20orf45), mRNA [NM_016045]
ENST00000358293	20	57956363	other	Homo sapiens mRNA; cDNA DKFZp566C114 (from clone DKFZp566C114). [AL137442]
TAF4	20	59983806	transcription regulator	Homo sapiens TAF4 RNA polymerase II, TATA box binding protein (TBP)-associated factor, 135kDa (TAF4), mRNA [NM_003185]
PSMA7	20	60149382	peptidase	Homo sapiens proteasome (prosome, macropain) subunit, alpha type, 7 (PSMA7), mRNA [NM_002792]
SS18L1	20	60189551	transcription regulator	Homo sapiens synovial sarcoma translocation gene on chromosome 18-like 1 (SS18L1), transcript variant 1, mRNA [NM_198935];Homo sapiens synovial sarcoma translocation gene on chromosome 18-like 1 (SS18L1), transcript variant 1, mRNA [NM_198935]
GTPBP5	20	60208550	other	Homo sapiens GTP binding protein 5 (putative) (GTPBP5), mRNA [NM_015666];Homo sapiens GTP binding protein 5 (putative) (GTPBP5), mRNA [NM_015666];Homo sapiens GTP binding protein 5 (putative) (GTPBP5), mRNA [NM_015666]
OSBPL2	20	60303601	other	Homo sapiens oxysterol binding protein-like 2 (OSBPL2), transcript variant 2, mRNA [NM_144498];Homo sapiens oxysterol binding protein-like 2 (OSBPL2), transcript variant 2, mRNA [NM_144498]
C20orf20	20	60901086	other	Homo sapiens chromosome 20 open reading frame 20 (C20orf20), mRNA [NM_018270];Homo sapiens chromosome 20 open reading frame 20 (C20orf20), mRNA [NM_018270]
PRPF6	20	62133717	transcription regulator	Homo sapiens PRP6 pre-mRNA processing factor 6 homolog (S. cerevisiae) (PRPF6), mRNA [NM_012469]
ENST00000329627	22	16948270	other	Homo sapiens cDNA FLJ20058 fis, clone COL01338. [AK000065]
DGCR14	22	17496248	other	Homo sapiens DiGeorge syndrome critical region gene 14 (DGCR14), mRNA [NM_022719]
UFD1L	22	17816900	peptidase	Homo sapiens ubiquitin fusion degradation 1 like (yeast) (UFD1L), transcript variant 1, mRNA [NM_005659]
UBE2L3	22	20291470	enzyme	Homo sapiens ubiquitin-conjugating enzyme E2L 3 (UBE2L3), transcript variant 1, mRNA [NM_003347];Homo sapiens ubiquitin-conjugating enzyme E2L 3 (UBE2L3), transcript variant 2, mRNA [NM_198157];Homo sapiens ubiquitin-conjugating enzyme E2L 3 (UBE2L3), transcript variant 2, mRNA [NM_198157]
PITPNB	22	26573362	transporter	Homo sapiens phosphatidylinositol transfer protein, beta (PITPNB), mRNA [NM_012399];Homo sapiens phosphatidylinositol transfer protein, beta (PITPNB), mRNA [NM_012399]
C22orf28	22	31110538	enzyme	Homo sapiens chromosome 22 open reading frame 28 (C22orf28), mRNA [NM_014306];Homo sapiens chromosome 22 open reading frame 28 (C22orf28), mRNA [NM_014306]
EIF3S7	22	35231814	translation regulator	Homo sapiens eukaryotic translation initiation factor 3, subunit 7 zeta, 66/67kDa (EIF3S7), mRNA [NM_003753];Homo sapiens eukaryotic translation initiation factor 3, subunit 7 zeta, 66/67kDa (EIF3S7), mRNA [NM_003753]
GGA1	22	36346113	transporter	Homo sapiens golgi associated, gamma adaptin ear containing, ARF binding protein 1 (GGA1), transcript variant 3, mRNA [NM_001001561];Homo sapiens golgi associated, gamma adaptin ear containing, ARF binding protein 1 (GGA1), transcript variant 2, mRNA [NM_001001560]
NOL12	22	36409366	other	Homo sapiens nucleolar protein 12 (NOL12), mRNA [NM_024313]
TRIOBP	22	36472604	other	Homo sapiens TRIO and F-actin binding protein (TRIOBP), transcript variant 6, mRNA [NM_001039141];Homo sapiens TRIO and F-actin binding protein (TRIOBP), transcript variant 2, mRNA [NM_138632];Homo sapiens TRIO and F-actin binding protein (TRIOBP), transcript variant 1, mRNA [NM_007032]
ANKRD54	22	36551780	transcription regulator	Homo sapiens ankyrin repeat domain 54 (ANKRD54), mRNA [NM_138797];Homo sapiens ankyrin repeat domain 54 (ANKRD54), mRNA [NM_138797]
EIF3S6IP	22	36598647	other	Homo sapiens eukaryotic translation initiation factor 3, subunit 6 interacting protein (EIF3S6IP), mRNA [NM_016091];Homo sapiens eukaryotic translation initiation factor 3, subunit 6 interacting protein (EIF3S6IP), mRNA [NM_016091]
POLR2F	22	36687669	enzyme	Homo sapiens polymerase (RNA) II (DNA directed) polypeptide F (POLR2F), mRNA [NM_021974]
C22orf5	22	36939932	other	Homo sapiens chromosome 22 open reading frame 5 (C22orf5), mRNA [NM_012264]
CSNK1E	22	37020014	kinase	Homo sapiens casein kinase 1, epsilon (CSNK1E), transcript variant 1, mRNA [NM_152221];Homo sapiens casein kinase 1, epsilon (CSNK1E), transcript variant 1, mRNA [NM_152221];Homo sapiens casein kinase 1, epsilon (CSNK1E), transcript variant 1, mRNA [NM_152221]
TOMM22	22	37404316	transporter	Homo sapiens translocase of outer mitochondrial membrane 22 homolog (yeast) (TOMM22), nuclear gene encoding mitochondrial protein, mRNA [NM_020243]
AI143116	22	37404533	N/A	qb76c03.x1 Soares_fetal_heart_NbHH19W Homo sapiens cDNA clone IMAGE:1706020 3', mRNA sequence [AI143116]
GTPBP1	22	37453306	enzyme	Homo sapiens GTP binding protein 1 (GTPBP1), mRNA [NM_004286];Homo sapiens GTP binding protein 1 (GTPBP1), mRNA [NM_004286];Homo sapiens GTP binding protein 1 (GTPBP1), mRNA [NM_004286]
MAP3K7IP1	22	38151822	enzyme	Homo sapiens mitogen-activated protein kinase kinase kinase 7 interacting protein 1 (MAP3K7IP1), transcript variant alpha, mRNA [NM_006116]
SMCR7L	22	38237434	other	Homo sapiens Smith-Magenis syndrome chromosome region, candidate 7-like (SMCR7L), mRNA [NM_019008];Homo sapiens Smith-Magenis syndrome chromosome region, candidate 7-like (SMCR7L), mRNA [NM_019008];Homo sapiens Smith-Magenis syndrome chromosome region, candidate 7-like (SMCR7L), mRNA [NM_019008]
ATF4	22	38242726	transcription regulator	Homo sapiens activating transcription factor 4 (tax-responsive enhancer element B67) (ATF4), transcript variant 1, mRNA [NM_001675];Homo sapiens activating transcription factor 4 (tax-responsive enhancer element B67) (ATF4), transcript variant 1, mRNA [NM_001675]
RPS19BP1	22	38250047	other	Homo sapiens ribosomal protein S19 binding protein 1 (RPS19BP1), mRNA [NM_194326]
ACO2	22	40249180	enzyme	Homo sapiens aconitase 2, mitochondrial (ACO2), nuclear gene encoding mitochondrial protein, mRNA [NM_001098];Homo sapiens aconitase 2, mitochondrial (ACO2), nuclear gene encoding mitochondrial protein, mRNA [NM_001098]
POLDIP3	22	41304728	other	Homo sapiens polymerase (DNA-directed), delta interacting protein 3 (POLDIP3), transcript variant 1, mRNA [NM_032311]
NUP50	22	43903194	transporter	Homo sapiens nucleoporin 50kDa (NUP50), transcript variant 2, mRNA [NM_007172];Homo sapiens nucleoporin 50kDa (NUP50), transcript variant 2, mRNA [NM_007172];Homo sapiens nucleoporin 50kDa (NUP50), transcript variant 2, mRNA [NM_007172]
BC022417	22	45891666	other	Homo sapiens cDNA clone IMAGE:4243782, partial cds. [BC022417]
CRELD2	22	48641779	other	Homo sapiens cysteine-rich with EGF-like domains 2 (CRELD2), mRNA [NM_024324]
The genes were annotated using IPA (Ingenuity« Systems, www.ingenuity.com).
