# Supplementary material for: Identifying In-Trans Process Associated Genes in Breast Cancer by Integrated Analysis of Copy Number and Expression Data
Source: PLoS One. 2013 Jan 30;8(1):e53014. doi: 10.1371/journal.pone.0053014 (PMC3559658; doi:10.1371/journal.pone.0053014)
Supplement: Table S3 — Description of the 56 iPAC genes. (XLSX) [file pone.0053014.s012.xlsx]

## Sheet: Full
Table S3. Description of the 56 iPAC genes
Gene Symbol	Entrez Gene Name	Cytoband	Location	In-cis correlation	Canonical Pathway	Regulates	Role in cell	Disease	Highest associated GO term (trait)	GO id	Enrichment -log(p-value)	# gain	# loss	Net # abberations	# of associations	Other associated GO terms (with enrichment log-p-value)
ATAD2	ATPase family, AAA domain containing 2	8q24.13	chr8:124415589	0.625501	--	E2F1, CCND1, MYC, ATP	apoptosis, dynamics in, dynamics, proliferation	lung cancer, breast cancer, Alzheimer's disease	cell cycle	GO:0007049	91.5343	35	0	35	39	nucleic acid metabolic process(GO:0090304)=90.137985	cell cycle process(GO:0022402)=82.35757	nucleobase, nucleoside, nucleotide and nucleic acid metabolic process(GO:0006139)=75.201675	cell cycle phase(GO:0022403)=71.009926	cell division(GO:0051301)=66.39187	cellular nitrogen compound metabolic process(GO:0034641)=63.967426	DNA metabolic process(GO:0006259)=62.47939	nitrogen compound metabolic process(GO:0006807)=56.873688	nuclear division(GO:0000280)=54.453907	mitosis(GO:0007067)=54.453907	organelle fission(GO:0048285)=53.24885	DNA replication(GO:0006260)=50.552406	RNA metabolic process(GO:0016070)=48.716953	organelle organization(GO:0006996)=42.301445	regulation of cell cycle(GO:0051726)=34.910057	response to DNA damage stimulus(GO:0006974)=34.076595	DNA repair(GO:0006281)=31.48973	cellular component organization(GO:0016043)=28.133852	microtubule-based process(GO:0007017)=27.228437	cell cycle checkpoint(GO:0000075)=25.706139	cellular response to stress(GO:0033554)=24.487455	regulation of cell cycle process(GO:0010564)=23.619541	microtubule cytoskeleton organization(GO:0000226)=20.886185	RNA transport(GO:0050658)=19.884365	nucleic acid transport(GO:0050657)=19.884365	establishment of RNA localization(GO:0051236)=19.884365	nucleobase, nucleoside, nucleotide and nucleic acid transport(GO:0015931)=18.705946	mRNA transport(GO:0051028)=16.895384	cellular response to stimulus(GO:0051716)=15.497878	establishment of organelle localization(GO:0051656)=14.709659	mitotic cell cycle checkpoint(GO:0007093)=14.216694	regulation of mitosis(GO:0007088)=13.246984	regulation of nuclear division(GO:0051783)=13.246984	double-strand break repair(GO:0006302)=12.047668
C16orf61	chromosome 16 open reading frame 61	16q23.2	chr16:79567445	0.734191	--	--	--	--	spindle checkpoint	GO:0031577	11.2811	3	35	32	1
CSNK1E	casein kinase 1, epsilon	22q13.1	chr22:37020014	0.641959	Amyloid Processing; Circadian Rhythm Signaling; Dopamine-DARPP32 Feedback in cAMP Signaling; Gap Junction Signaling; Role of NFAT in Regulation of the Immune Response; Role of Wnt/GSK-3β Signaling in the Pathogenesis of Influenza; Wnt/β-catenin Signaling	TP53 (includes EG:22059), CTNNB1, PER1, L-serine, SNCA, APC, BID, ARNTL, AXIN1, PER2, CATENIN BETA, PPP1R1B, CONNEXIN, ACACA, CDK5	apoptosis, outgrowth in, ploidy, phosphorylation in, growth, outgrowth, tumorigenicity	developmental disorder	neural tube development	GO:0021915	10.2487	2	14	12	1
FAM33A	spindle and kinetochore associated complex subunit 2	17q23.2	chr17:54555251	0.632298	--	--	anaphase, cell division, mitosis, segregation	--	mitotic cell cycle checkpoint	GO:0007093	14.1157	17	2	15	1
GALNS	galactosamine (N-acetyl)-6-sulfate sulfatase	16q24.3	chr16:87411930	0.626396	Glycosaminoglycan Degradation	chondroitin sulfate, THBD, SERPINE2, GAP43	proliferation, differentiation, conduction, retraction, guidance, quantity, neurogenesis, binding in, density, size	Crohn's disease	carbohydrate catabolic process	GO:0016052	9.04524	4	33	29	1
KPNA2	karyopherin alpha 2 (RAG cohort 1, importin alpha 1)	17q24.2	chr17:63473120	0.611404	RAN Signaling	NP, PB2, KPNA2, ITK, KPNB1, CHEK2, SLBP, Hexon, NS1, ALB, Rnp, Ul84, U1 snRNP, L1, ELAVL1	G2 phase, transcription in, apoptosis, accumulation, double-stranded DNA break repair, binding	psoriasis, colon cancer, ovarian cancer, Waldenstrom's macroglobulinemia	cell cycle process	GO:0022402	74.087	15	2	13	10	cell cycle phase(GO:0022403)=71.65537	cell division(GO:0051301)=62.76707	nuclear division(GO:0000280)=56.087326	mitosis(GO:0007067)=56.087326	organelle fission(GO:0048285)=54.99791	organelle organization(GO:0006996)=38.233192	microtubule-based process(GO:0007017)=30.895948	cellular component organization(GO:0016043)=29.549206	microtubule cytoskeleton organization(GO:0000226)=19.834488
PARP1	poly (ADP-ribose) polymerase 1	1q42.12	chr1:222855610	0.634516	Apoptosis Signaling; DNA Double-Strand Break Repair by Non-Homologous End Joining; Granzyme B Signaling; RAR Activation; Retinoic acid Mediated Apoptosis Signaling; Role of Oct4 in Mammalian Embryonic Stem Cell Pluripotency	NOS2, TP53 (includes EG:22059), TNF, IL1B, NFkB, ICAM1, PARP1, AIFM1, E2F1, IL6, PTGS2, CCL13, STAT1, Pol alpha, RELA	cell death, apoptosis, necrosis, survival, proliferation, DNA damage response, differentiation, quantity, length, activation-induced cell death	solid tumor, colorectal cancer, breast cancer, postoperative complication, ovarian carcinoma, ovarian neoplasm, ovarian cancer, adult solid tumor, metastasis, mammary neoplasm, heart disease, hypertension, endotoxin shock response, non-insulin-dependent diabetes mellitus, cancer, acute myocardial infarction, head and neck cancer, hypertrophy, T-cell non-Hodgkin's disease, non-Hodgkin's disease, h…	chromosome organization	GO:0051276	34.1046	32	0	32	6	RNA transport(GO:0050658)=17.678646	nucleic acid transport(GO:0050657)=17.678646	establishment of RNA localization(GO:0051236)=17.678646	mRNA transport(GO:0051028)=16.592735	nucleobase, nucleoside, nucleotide and nucleic acid transport(GO:0015931)=15.763267
PPM1D	protein phosphatase, Mg2+/Mn2+ dependent, 1D	17q23.2	chr17:56096417	0.675412	AMPK Signaling	TP53 (includes EG:22059), P38 MAPK, H2AFX, CHEK2, VP30, MDM4, PGR (includes EG:18667), NCOA1, CHEK1, VDR, AR, ESR1, ATF2, JUN, MAP2K4	apoptosis, proliferation, G2/M phase transition, quantity, cell cycle progression, phosphorylation in, transformation, dephosphorylation in, function, stabilization in	mammary neoplasm, chronic B-cell leukemia, gastric cancer, colorectal cancer, breast cancer, metastasis, neoplasia	mitotic cell cycle checkpoint	GO:0007093	14.2943	21	2	19	1
RAD21	RAD21 homolog (S. pombe)	8q24.11	chr8:117927590	0.676741	--	RNA polymerase II, HLA-DRA, HLA-DQB1, HLA-DQA1, HLA-DRB1, IGF2, DMC1	apoptosis, reverse transcription in, cell death, survival, association, expression in, cohesion, alignment, mitosis, morphology	infection by HIV-1, oral cancer, cancer, mucoepidermoid carcinoma	cell cycle	GO:0007049	74.767	36	0	36	2	microtubule cytoskeleton organization(GO:0000226)=19.598812
RECQL4	RecQ protein-like 4	8q24.3	chr8:145707730	0.625291	--	--	proliferation, origin firing in, synthesis in, recombination	rapadilino sydrome, rothmund-thomson syndrome, baller-gerold syndrome	cell cycle	GO:0007049	86.7805	24	1	23	14	cell cycle process(GO:0022402)=80.19547	cell cycle phase(GO:0022403)=75.94593	cell division(GO:0051301)=65.93113	nuclear division(GO:0000280)=55.25424	mitosis(GO:0007067)=55.25424	organelle fission(GO:0048285)=54.095173	organelle organization(GO:0006996)=41.736267	regulation of cell cycle(GO:0051726)=33.875095	cellular component organization(GO:0016043)=26.33277	cell cycle checkpoint(GO:0000075)=25.341036	DNA conformation change(GO:0071103)=20.876223	microtubule cytoskeleton organization(GO:0000226)=20.365963	DNA recombination(GO:0006310)=15.372841
SMC4	structural maintenance of chromosomes 4	3q25.33	chr3:161623831	0.606423	--	--	segregation, condensation, alignment	prostate cancer, prostatic carcinoma, ovarian cancer, serous ovarian carcinoma process, serous ovarian carcinoma	cell cycle	GO:0007049	90.4191	11	1	10	18	cell cycle process(GO:0022402)=80.935814	cell cycle phase(GO:0022403)=71.569305	cell division(GO:0051301)=68.29766	nuclear division(GO:0000280)=53.4727	mitosis(GO:0007067)=53.4727	organelle fission(GO:0048285)=52.150517	organelle organization(GO:0006996)=39.349464	regulation of cell cycle(GO:0051726)=33.268864	response to DNA damage stimulus(GO:0006974)=27.541138	microtubule-based process(GO:0007017)=26.729162	cellular component organization(GO:0016043)=26.52658	spindle organization(GO:0007051)=20.426031	microtubule cytoskeleton organization(GO:0000226)=19.95765	nucleobase, nucleoside, nucleotide and nucleic acid transport(GO:0015931)=15.397393	establishment of organelle localization(GO:0051656)=13.617688	spindle checkpoint(GO:0031577)=11.733722	mitotic chromosome condensation(GO:0007076)=10.848084
TATDN1	TatD DNase domain containing 1	8q24.13	chr8:125590009	0.709385	--	--	--	rheumatoid arthritis, insulin-dependent diabetes mellitus, Crohn's disease, productive infection by HIV-1 group M	cellular macromolecule metabolic process	GO:0044260	61.0607	35	0	35	5	cellular nitrogen compound metabolic process(GO:0034641)=52.78785	nitrogen compound metabolic process(GO:0006807)=45.660625	macromolecule metabolic process(GO:0043170)=42.628418	primary metabolic process(GO:0044238)=31.014122
THRAP6	mediator complex subunit 30	8q24.11	chr8:118621326	0.608806	Estrogen Receptor Signaling	RNA polymerase II, CCNC, CDK8, MED13, MED12, reporter gene	proliferation	hepatocellular carcinoma, liver cancer, asthma, rhinitis, conjunctivitis	cellular nitrogen compound metabolic process	GO:0034641	55.4586	37	0	37	2	nitrogen compound metabolic process(GO:0006807)=48.854156
TMEM70	transmembrane protein 70	8q21.11	chr8:75056294	0.692466	--	--	--	--	regulation of Rho protein signal transduction	GO:0035023	-13.0223	26	1	25	1
TPD52	tumor protein D52	8q21.13	chr8:81119916	0.65534	--	Akt, GSK3B, Raf, STAT3, Cytochrome C, CYCS, Amylase, BCL2	colony formation, growth, apoptosis, tumorigenicity, phosphorylation in, expression in, cell death, transmembrane potential, morphology	Crohn's disease, mammary type Paget's disease, infiltrating duct breast carcinoma, Huntington's disease, liver cancer	regeneration	GO:0031099	-8.56782	27	1	26	1
WDSOF1	DDB1 and CUL4 associated factor 13	8q22.3	chr8:104516172	0.842723	--	--	--	--	nucleic acid metabolic process	GO:0090304	78.1428	32	0	32	4	nucleobase, nucleoside, nucleotide and nucleic acid metabolic process(GO:0006139)=66.245445	cellular nitrogen compound metabolic process(GO:0034641)=53.199635	nitrogen compound metabolic process(GO:0006807)=47.771744
ACTL6A	actin-like 6A	3q26.33	chr3:180788498	0.611391	--	Histone h4, Histone H2a, Baf (Brg associated factor complex), Actin, Gal4, VP16, SMARCA4, MYC, HMOX1, Histone h3, CSF1 (includes EG:12977)	remodeling, disruption, digestion, repression in, compaction, cell cycle progression	rheumatoid arthritis	cell cycle	GO:0007049	87.7776	12	1	11	17	cell cycle process(GO:0022402)=77.86431	cell cycle phase(GO:0022403)=72.3363	cell division(GO:0051301)=67.45889	nuclear division(GO:0000280)=53.844902	mitosis(GO:0007067)=53.844902	organelle fission(GO:0048285)=53.624485	DNA replication(GO:0006260)=44.255043	regulation of cell cycle(GO:0051726)=33.055138	microtubule-based process(GO:0007017)=26.557436	response to DNA damage stimulus(GO:0006974)=26.481041	microtubule cytoskeleton organization(GO:0000226)=21.301088	RNA transport(GO:0050658)=18.670889	nucleic acid transport(GO:0050657)=18.670889	establishment of RNA localization(GO:0051236)=18.670889	nucleobase, nucleoside, nucleotide and nucleic acid transport(GO:0015931)=18.236063	mRNA transport(GO:0051028)=16.047161
ARID4B	AT rich interactive domain 4B (RBP1-like)	1q42.3	chr1:231656873	0.643095	DNA Methylation and Transcriptional Repression Signaling	Ad2, Tk, GLB1	proliferation	hypertension	organ regeneration	GO:0031100	-8.79686	33	1	32	1
AZIN1	antizyme inhibitor 1	8q22.3	chr8:103909610	0.621219	Polyamine Regulation in Colon Cancer	polyamines, OAZ	--	non-insulin-dependent diabetes mellitus	histone mRNA metabolic process	GO:0008334	8.19407	32	0	32	1
BOP1	block of proliferation 1	8q24.3	chr8:145457384	0.681983	--	rnr, BOP1/LOC727967, Ribosomal Large Subunit, CDKN1A, Cyclin A, CDKN1B, 60S ribosomal subunit, Ribosomal 40s subunit, PES1, WDR12, Cyclin D1/cdk4, CDK2, RB1, RHOA	cell cycle progression, proliferation, G1 phase, assembly	--	DNA conformation change	GO:0071103	17.2732	24	1	23	1
C1orf35	chromosome 1 open reading frame 35	1q42.13	chr1:224595345	0.757943	--	--	--	--	chromosome organization	GO:0051276	34.6917	30	1	29	1
C20orf20	chromosome 20 open reading frame 20	20q13.33	chr20:60901086	0.605033	--	--	--	--	mitotic cell cycle spindle checkpoint	GO:0071174	9.67324	12	1	11	1
CHRAC1	chromatin accessibility complex 1	8q24.3	chr8:141595085	0.714174	--	CHRAC1, POLE3, IPO13	assembly, sliding	--	mitotic metaphase plate congression	GO:0007080	11.9096	23	2	21	1
DPM1	dolichyl-phosphate mannosyltransferase polypeptide 1, catalytic subunit	20q13.13	chr20:48986102	0.675725	N-Glycan Biosynthesis	dolichol, GDP-D-mannose	--	infection by HIV-1, productive infection by HIV-1, congenital disorder of glycosylation type 1e, colon cancer	negative regulation of gene expression	GO:0010629	-13.3578	16	0	16	1
ECT2	epithelial cell transforming sequence 2 oncogene	3q26.31	chr3:174015329	0.686414	--	RHOA, CDC42, MAPK14, SRF, JUN, MAPK8, Cdc42, PRKCZ, RAC1, CCND1, Rho, RHOB, RACGAP1, ECT2, agar	cytokinesis in, morphogenesis, cytokinesis, tumorigenicity, invasion, growth, multinucleation, furrowing, invasion by, migration	grade II astrocytoma, central nervous system cancer, squamous cell non small cell lung carcinoma, non small cell lung adenocarcinoma, glioblastoma, organismal death, brain cancer, polycystic ovary syndrome, non-small cell lung cancer, ovarian cancer, liver cancer, hepatocellular carcinoma	cell cycle	GO:0007049	82.842	15	2	13	29	nucleic acid metabolic process(GO:0090304)=81.104225	cell cycle process(GO:0022402)=80.571815	nucleobase, nucleoside, nucleotide and nucleic acid metabolic process(GO:0006139)=71.64564	cell cycle phase(GO:0022403)=69.81394	cell division(GO:0051301)=64.35926	cellular macromolecule metabolic process(GO:0044260)=62.659904	cellular nitrogen compound metabolic process(GO:0034641)=60.59719	organelle fission(GO:0048285)=55.52069	nuclear division(GO:0000280)=55.432014	mitosis(GO:0007067)=55.432014	nitrogen compound metabolic process(GO:0006807)=54.98103	macromolecule metabolic process(GO:0043170)=48.118267	organelle organization(GO:0006996)=37.731308	primary metabolic process(GO:0044238)=34.993782	cellular process(GO:0009987)=26.31043	cellular component organization(GO:0016043)=26.194132	microtubule-based process(GO:0007017)=26.04644	spindle organization(GO:0007051)=22.506554	microtubule cytoskeleton organization(GO:0000226)=21.209076	nucleobase, nucleoside, nucleotide and nucleic acid transport(GO:0015931)=17.038067	mRNA transport(GO:0051028)=14.835633	regulation of mitosis(GO:0007088)=13.771145	regulation of nuclear division(GO:0051783)=13.771145	spindle checkpoint(GO:0031577)=11.681601	spindle assembly checkpoint(GO:0071173)=10.0410185	regulation of DNA metabolic process(GO:0051052)=8.753126	mitotic cell cycle spindle assembly checkpoint(GO:0007094)=8.4416065	negative regulation of mitotic metaphase/anaphase transition(GO:0045841)=8.1710205
HNRPU	heterogeneous nuclear ribonucleoprotein U (scaffold attachment factor A)	1q44	chr1:241345625	0.642584	--	FBXW11, POU5F1, CAMK2A, BAX, 5-hydroxyuracil, antisense RNA oligonucleotide, BTRC, SPP1 (includes EG:20750)	transport in, shortening in, shortening, growth	productive infection by HIV-1 group M, Alzheimer's disease, Huntington's disease	chromatin modification	GO:0016568	20.5187	32	1	31	1
MRPS23	mitochondrial ribosomal protein S23	17q23.2	chr17:53281605	0.612564	--	--	--	leiomyomatosis, leiomyoma	positive regulation of ligase activity	GO:0051351	28.4667	11	1	10	9	positive regulation of ubiquitin-protein ligase activity(GO:0051443)=27.561022	regulation of ligase activity(GO:0051340)=27.278915	anaphase-promoting complex-dependent proteasomal ubiquitin-dependent protein catabolic process(GO:0031145)=26.88326	regulation of ubiquitin-protein ligase activity involved in mitotic cell cycle(GO:0051439)=26.766638	regulation of ubiquitin-protein ligase activity(GO:0051438)=26.454994	negative regulation of ubiquitin-protein ligase activity involved in mitotic cell cycle(GO:0051436)=24.861055	positive regulation of protein ubiquitination(GO:0031398)=24.25016	regulation of protein ubiquitination(GO:0031396)=23.65362
MTBP	Mdm2, transformed 3T3 cell double minute 2, p53 binding protein (mouse) binding protein, 104kDa	8q24.12	chr8:121568825	0.677963	--	MTBP, MDM2, MAD1L1	proliferation, G1 phase, colony formation, cell death	--	cell cycle	GO:0007049	80.6729	35	0	35	4	cell cycle process(GO:0022402)=72.18929	response to DNA damage stimulus(GO:0006974)=26.939701	regulation of DNA metabolic process(GO:0051052)=8.804838
NUDCD1	NudC domain containing 1	8q23.1	chr8:110323509	0.684068	--	--	--	Crohn's disease	nucleic acid metabolic process	GO:0090304	80.2735	30	1	29	11	nucleobase, nucleoside, nucleotide and nucleic acid metabolic process(GO:0006139)=75.22873	cellular nitrogen compound metabolic process(GO:0034641)=61.988224	cellular macromolecule metabolic process(GO:0044260)=61.75413	nitrogen compound metabolic process(GO:0006807)=54.70694	cellular macromolecule biosynthetic process(GO:0034645)=46.726006	macromolecule metabolic process(GO:0043170)=46.102127	macromolecule biosynthetic process(GO:0009059)=42.866726	ncRNA metabolic process(GO:0034660)=24.470823	ncRNA processing(GO:0034470)=21.201132	rRNA metabolic process(GO:0016072)=16.626055
PDCD10	programmed cell death 10	3q26.1	chr3:168884856	0.608114	--	Mapk, Erk, MST4, KDR	proliferation, apoptosis, growth, polarization in, polarization	cerebral cavernous malformations 3	cellular macromolecule metabolic process	GO:0044260	58.811	14	1	13	2	macromolecule metabolic process(GO:0043170)=41.79997
POP1	processing of precursor 1, ribonuclease P/MRP subunit (S. cerevisiae)	8q22.2	chr8:99229691	0.603228	--	Protease	--	--	cell division	GO:0051301	64.4023	33	1	32	1
PRCC	papillary renal cell carcinoma (translocation-associated)	1q23.1	chr1:153577546	0.66153	--	SERPINE1	checkpoint control, colony formation	acquired immunodeficiency syndrome, gastrointestinal tract cancer, gastric carcinoma, renal cancer, renal-cell carcinoma, cancer	organelle organization	GO:0006996	38.6552	26	1	25	1
PRPF3	PRP3 pre-mRNA processing factor 3 homolog (S. cerevisiae)	1q21.2	chr1:147132020	0.632362	Systemic Lupus Erythematosus Signaling	PRPF3, PRPF4	--	retinitis pigmentosa, autosomal dominant retinitis pigmentosa	mRNA transport	GO:0051028	15.7716	27	1	26	2	transcription(GO:0006350)=10.118651
RPL30	ribosomal protein L30	8q22.2	chr8:99124135	0.682294	EIF2 Signaling	--	--	--	cellular macromolecule biosynthetic process	GO:0034645	46.1441	33	1	32	2	macromolecule biosynthetic process(GO:0009059)=43.15024
SETDB1	SET domain, bifurcated 1	1q21.2	chr1:147749644	0.679105	Lysine Degradation	Histone h3, ACTG1, luciferase reporter gene, GRIN2B	osteoblastogenesis in, transcription in, differentiation, survival	Huntington's disease	chromatin modification	GO:0016568	23.512	27	1	26	1
SIAHBP1	NA	8q24.3	chr8:144970822	0.80039	NA	NA	NA	NA	mitotic sister chromatid segregation	GO:0000070	16.1383	23	1	22	2	sister chromatid segregation(GO:0000819)=15.444304
IMPAD1	inositol monophosphatase domain containing 1	8q12.1	chr8:58033628	0.701652	Purine Metabolism; Pyrimidine Metabolism	--	endochondral ossification by, development	--	positive regulation of cell death	GO:0010942	-15.8761	23	4	19	7	positive regulation of programmed cell death(GO:0043068)=-15.781366	positive regulation of apoptosis(GO:0043065)=-15.529395	induction of apoptosis(GO:0006917)=-10.57337	induction of programmed cell death(GO:0012502)=-10.494176	apoptosis(GO:0006915)=-8.5438175	programmed cell death(GO:0012501)=-8.527803
CHTOP	chromatin target of PRMT1	1q21.3	chr1:150431018	0.723728	--	TFF1, TGFA, LTF, ESR1	quantity, binding in, expression in, cell death	--	activation of plasma proteins involved in acute inflammatory response	GO:0002541	-11.734	26	0	26	2	complement activation(GO:0006956)=-11.076874
SLMO2	slowmo homolog 2 (Drosophila)	20q13.32	chr20:57042835	0.626474	--	--	--	--	spindle checkpoint	GO:0031577	11.9231	17	0	17	3	mitotic cell cycle spindle checkpoint(GO:0071174)=10.425069	spindle assembly checkpoint(GO:0071173)=10.122831
C22orf28	chromosome 22 open reading frame 28	22q12.3	chr22:31110538	0.607431	--	--	--	rheumatoid arthritis	cellular protein metabolic process	GO:0044267	13.4066	0	11	11	2	protein metabolic process(GO:0019538)=13.255753
C8orf76	chromosome 8 open reading frame 76	8q24.13	chr8:124307970	0.709715	--	--	--	--	cell cycle process	GO:0022402	69.9405	34	0	34	7	cellular macromolecule metabolic process(GO:0044260)=53.357925	macromolecule metabolic process(GO:0043170)=40.518524	anaphase-promoting complex-dependent proteasomal ubiquitin-dependent protein catabolic process(GO:0031145)=25.9903	negative regulation of ubiquitin-protein ligase activity involved in mitotic cell cycle(GO:0051436)=23.867464	mitotic cell cycle spindle checkpoint(GO:0071174)=9.704	RNA elongation from RNA polymerase II promoter(GO:0006368)=8.756944
DARS2	aspartyl-tRNA synthetase 2, mitochondrial	1q25.1	chr1:170558782	0.632245	Alanine and Aspartate Metabolism; Aminoacyl-tRNA Biosynthesis	--	--	non-insulin-dependent diabetes mellitus, Leukoencephalopathy with brainstem and spinal cord involvement and lactate elevation	nucleic acid metabolic process	GO:0090304	94.3101	35	0	35	13	nucleobase, nucleoside, nucleotide and nucleic acid metabolic process(GO:0006139)=82.21366	cellular nitrogen compound metabolic process(GO:0034641)=65.16376	cellular macromolecule metabolic process(GO:0044260)=58.63765	nitrogen compound metabolic process(GO:0006807)=58.27277	RNA metabolic process(GO:0016070)=51.285744	nuclear division(GO:0000280)=50.680023	mitosis(GO:0007067)=50.680023	organelle fission(GO:0048285)=49.365456	macromolecule metabolic process(GO:0043170)=40.062084	response to DNA damage stimulus(GO:0006974)=29.729162	DNA repair(GO:0006281)=28.996214	DNA recombination(GO:0006310)=16.090725
FAM91A1	family with sequence similarity 91, member A1	8q24.13	chr8:124894487	0.701642	--	--	--	--	establishment of mitotic spindle localization	GO:0040001	10.0812	35	0	35	1
ISG20L2	interferon stimulated exonuclease gene 20kDa-like 2	1q23.1	chr1:153505899	0.670353	--	--	--	productive infection by HIV-1 group M	DNA-dependent DNA replication initiation	GO:0006270	11.0712	26	1	25	1
MRPL9	mitochondrial ribosomal protein L9	1q21.3	chr1:148545347	0.638821	--	--	--	Huntington's disease	establishment of organelle localization	GO:0051656	13.7424	27	1	26	2	establishment of mitotic spindle localization(GO:0040001)=10.243616
MTERFD1	MTERF domain containing 1	8q22.1	chr8:97327544	0.774619	--	--	--	--	nucleic acid metabolic process	GO:0090304	78.7675	32	2	30	5	nucleobase, nucleoside, nucleotide and nucleic acid metabolic process(GO:0006139)=68.07321	cellular macromolecule metabolic process(GO:0044260)=55.65406	macromolecule metabolic process(GO:0043170)=40.48509	vasculogenesis(GO:0001570)=-8.838148
MTL5	metallothionein-like 5, testis-specific (tesmin)	11q13.2	chr11:68246099	0.63434	--	--	--	--	water-soluble vitamin biosynthetic process	GO:0042364	-8.36925	17	1	16	1
NUP85	nucleoporin 85kDa	17q25.1	chr17:70742467	0.671741	--	MCM3, RB1, TP53 (includes EG:22059), IFT57, PKD2 (includes EG:18764), CDK5RAP2	assembly, chemotaxis	infection by HIV-1	cell cycle	GO:0007049	75.2807	14	2	12	12	cell cycle process(GO:0022402)=73.86689	cell cycle phase(GO:0022403)=66.52678	cell division(GO:0051301)=63.2285	nuclear division(GO:0000280)=53.471306	mitosis(GO:0007067)=53.471306	organelle fission(GO:0048285)=52.268204	organelle organization(GO:0006996)=39.474964	cellular component organization(GO:0016043)=26.697166	microtubule-based process(GO:0007017)=25.77856	spindle organization(GO:0007051)=21.20694	G1/S transition of mitotic cell cycle(GO:0000082)=8.273535
PIGM	phosphatidylinositol glycan anchor biosynthesis, class M	1q23.2	chr1:156813314	0.681996	--	--	--	glycosylphosphatidylinositol deficiency	response to external stimulus	GO:0009605	-22.0901	32	0	32	1
POGK	pogo transposable element with KRAB domain	1q24.1	chr1:163555132	0.631895	--	--	--	--	nucleic acid metabolic process	GO:0090304	82.6231	32	1	31	8	nucleobase, nucleoside, nucleotide and nucleic acid metabolic process(GO:0006139)=67.60592	cellular nitrogen compound metabolic process(GO:0034641)=55.878128	cellular macromolecule metabolic process(GO:0044260)=55.13481	nitrogen compound metabolic process(GO:0006807)=50.00946	macromolecule metabolic process(GO:0043170)=40.3172	nucleobase, nucleoside, nucleotide and nucleic acid transport(GO:0015931)=15.989963	mRNA transport(GO:0051028)=14.07782
PSMD4	proteasome (prosome, macropain) 26S subunit, non-ATPase, 4	1q21.2	chr1:148052298	0.714322	Protein Ubiquitination Pathway	CCL3, CCL1, CCL22, IL10, CCL5, CXCL9, PDGFB, CXCL1, GRO, CXCL12 (includes EG:20315), IL3, CCL8, CCL2, IL15 (includes EG:16168), IL1B	activation in, phagocytosis by, phosphorylation in, expression in, secretion in, adhesion	sporadic parkinson's disease, productive infection by HIV-1 group M	response to DNA damage stimulus	GO:0006974	27.4351	27	1	26	2	mitotic chromosome condensation(GO:0007076)=10.723159
PYCRL	pyrroline-5-carboxylate reductase-like	8q24.3	chr8:144757724	0.705662	Arginine and Proline Metabolism; Pyrimidine Metabolism; Urea Cycle and Metabolism of Amino Groups	--	--	infection by HIV-1	membrane invagination	GO:0010324	-15.1482	24	1	23	2	endocytosis(GO:0006897)=-13.679089
STX16	syntaxin 16	20q13.32	chr20:56684956	0.66646	Huntington's Disease Signaling	acetylcholine, Stxb shiga protein, 2-deoxyglucose, neurotransmitter, SLC2A4, T-Snare	fusion, vesicle transport in, migration, aggregation, adhesion, fusion in, cytokinesis, transport in	--	cellular protein metabolic process	GO:0044267	-15.8783	17	0	17	1
THC2340878	NA	8q13.2	chr8:68271501	0.624298	NA	NA	NA	NA	programmed cell death	GO:0012501	-9.05768	26	2	24	2	apoptosis(GO:0006915)=-8.686425
TOMM20	translocase of outer mitochondrial membrane 20 homolog (yeast)	1q42.3	chr1:231601272	0.636378	--	AAGAB, Cytochrome C	apoptosis	Huntington's disease	transcription	GO:0006350	10.0259	33	1	32	1
VPS72	vacuolar protein sorting 72 homolog (S. cerevisiae)	1q21.2	chr1:147962228	0.619325	--	RNA polymerase II	--	--	nucleic acid metabolic process	GO:0090304	80.2922	27	1	26	7	nucleobase, nucleoside, nucleotide and nucleic acid metabolic process(GO:0006139)=67.22299	cellular macromolecule metabolic process(GO:0044260)=56.015827	cellular nitrogen compound metabolic process(GO:0034641)=53.851128	nitrogen compound metabolic process(GO:0006807)=48.47562	macromolecule metabolic process(GO:0043170)=40.712833	establishment of mitotic spindle localization(GO:0040001)=9.666843
Annotation of the genes has been done in IPA (Ingenuity® Systems, www.ingenuity.com)).
[truncated: 4 more columns]

## Sheet: Description of column headers
	Description of column headers
Gene Symbol
Entrez Gene Name
Cytoband	According to hg17
Location	According to hg17
In-cis correlation	From the iPAC analysis
Canonical Pathway	From Ingenuity Pathway Analysis (IPA)*
Regulates	From Ingenuity Pathway Analysis (IPA)*
Role in cell	From Ingenuity Pathway Analysis (IPA)*
Disease	From Ingenuity Pathway Analysis (IPA)*
Highest associated GO term	From the iPAC analysis
GO id	From the iPAC analysis
Enrichment -log(p-value)	From the iPAC analysis
# gain	From the iPAC analysis
# loss	From the iPAC analysis
Net # abberations	From the iPAC analysis
# of assoc	From the iPAC analysis
Other associated GO terms (with enrichment log-p-value)	From the iPAC analysis
* Ingenuity® Systems, www.ingenuity.com

## Sheet: Ark1
u
v
w
