# Supplementary material for: Identifying In-Trans Process Associated Genes in Breast Cancer by Integrated Analysis of Copy Number and Expression Data
Source: PLoS One. 2013 Jan 30;8(1):e53014. doi: 10.1371/journal.pone.0053014 (PMC3559658; doi:10.1371/journal.pone.0053014)
Supplement: Table S4 — GOrilla results from 56 iPAC genes versus background gene set. (XLSX) [file pone.0053014.s013.xlsx]

## Sheet: GOPROCESS
Table S4. GOrilla results from 56 iPAC genes versus background gene set
GO Term	Description	P-value	P-value adjusted for multiple testing, 10317 GO terms tested
GO:0090304	nucleic acid metabolic process	2.41e-06	0.024864
GO:0034641	cellular nitrogen compound metabolic process	1.64e-05	0.169199
GO:0006139	nucleobase-containing compound metabolic process	2.12e-05	0.21872
GO:0006807	nitrogen compound metabolic process	3.09e-05	0.318795
GO:0007049	cell cycle	5.46e-05	0.563308
GO:0022402	cell cycle process	0.000121	1.24836
GO:0044260	cellular macromolecule metabolic process	0.000312	3.2189
GO:0016070	RNA metabolic process	0.00034	3.50778
GO:0006281	DNA repair	0.00069	7.11873
